# Supplementary material for: 1,3-Bis[(3-allyl­imidazol-3-ium-1-yl)meth­yl]benzene bis­(hexa­fluoridophosphate)
Source: Acta Crystallogr Sect E Struct Rep Online. 2010 Dec 11;67(Pt 1):o80–1. doi: 10.1107/S1600536810050683 (PMC3050142; doi:10.1107/S1600536810050683)
Supplement: Supplementary file 1 [file e-67-00o80-sup1.cif]

##############################################################################
###                                                                        ###
###        Electronic paper (Acta Crystallographica Section E)             ###
###                                                                        ###
##############################################################################
#                                                                            #
# This CIF contains the data in a paper accepted for publication in Acta     #
# Crystallographica Section E. It conforms to the requirements of Notes      #
# for Authors for Section E, and has been peer reviewed under the auspices   #
# of the IUCr Commission on Journals.                                        #
#                                                                            #
# Full details of the Crystallographic Information File format               #
# are given in the paper "The Crystallographic Information File (CIF):       #
# a New Standard Archive File for Crystallography" by S. R. Hall, F. H.      #
# Allen and I. D. Brown [Acta Cryst. (1991), A47, 655-685].                  #
#                                                                            #
# The current version of the core CIF dictionary is obtainable from          #
# ftp://ftp.iucr.org/pub/cif_core.dic. The current version number is 2.4.    #
#                                                                            #
# Software is freely available for graphical display of the structure(s) in  #
# this CIF.  For information consult the CIF home page http://www.iucr.org/  #
# cif/home.html                                                              #
#                                                                            #
# This file may be used for bona fide research purposes within the           #
# scientific community so long as proper attribution is given to the journal # 
# article from which it was obtained.                                        #
#                                                                            #
##############################################################################
                                             
data_global
_audit_creation_method     'form.cif (version 2.0)'
_journal_data_validation_number     ?
_journal_date_recd_electronic     2010-11-23
_journal_date_accepted     2010-12-03
_journal_name_full     'Acta Crystallographica, Section E'
_journal_year     2011
_journal_volume     67
_journal_issue      1
_journal_page_first     o80
_journal_page_last     o81
_journal_paper_category     QO
_journal_coeditor_code     RZ2529
_publ_contact_author_name     'Prof. Fun, Hoong-Kun'
_publ_contact_author_address
;
      X-ray Crystallography Unit
      School of Physics
      Universiti Sains Malaysia
      11800 USM, Penang
      MALAYSIA
;
_publ_contact_author_email     'hkfun@usm.my'
_publ_contact_author_fax     '604 6579150'
_publ_contact_author_phone     '604 6533652'
_publ_section_title
;
1,3-Bis[(3-allylimidazol-3-ium-1-yl)methyl]benzene bis(hexafluoridophosphate)
;
loop_
    _publ_author_name
    _publ_author_footnote
    _publ_author_address
    'Rosenani A. Haque' ?
;
      School of Chemical Sciences
      Universiti Sains Malaysia
      11800 USM, Penang
      Malaysia
;
    'Mohammed Z. Ghdhayeb' ?
;
      School of Chemical Sciences
      Universiti Sains Malaysia
      11800 USM, Penang
      Malaysia
;
    'Hassan H. Abdallah ' ?
;
      School of Chemical Sciences
      Universiti Sains Malaysia
      11800 USM, Penang
      Malaysia
;
    'Ching Kheng Quah'
;
      Thomson Reuters ResearcherID: A-5525-2009.
;
;
      X-ray Crystallography Unit
      School of Physics
      Universiti Sains Malaysia
      11800 USM, Penang
      Malaysia
;
    'Hoong-Kun Fun'
;
      Thomson Reuters ResearcherID: A-3561-2009.
;
;     X-ray Crystallography Unit
      School of Physics
      Universiti Sains Malaysia
      11800 USM, Penang
      Malaysia
;
data_I
_audit_creation_method     SHELXL-97
_chemical_name_systematic
;
3,3'-Diallyl-1,1'-[<i>m</i>-phenylenebis(methylidene)]diimidazol-3-ium
bis(hexafluoridophosphate)
;
_chemical_name_common
;
1,3-Bis[(3-allylimidazol-3-ium-1-yl)methyl]benzene bis(hexafluoridophosphate)
;
_chemical_formula_moiety     'C20 H24 N4 2+, 2(F6 P -)'
_chemical_formula_sum     'C20 H24 F12 N4 P2'
_chemical_formula_iupac     'C20 H24 N4 2+, 2P F6 -'
_chemical_formula_weight     610.37
_chemical_melting_point     ?
_symmetry_cell_setting     monoclinic
_symmetry_space_group_name_H-M     'P 21/c'
_symmetry_space_group_name_Hall     '-P 2ybc'
loop_
    _symmetry_equiv_pos_as_xyz
    'x, y, z'
    '-x, y+1/2, -z+1/2'
    '-x, -y, -z'
    'x, -y-1/2, z-1/2'
_cell_length_a     9.8748(4)
_cell_length_b     9.9098(3)
_cell_length_c     26.1240(10)
_cell_angle_alpha     90.00
_cell_angle_beta     101.138(2)
_cell_angle_gamma     90.00
_cell_volume     2508.27(16)
_cell_formula_units_Z     4
_cell_measurement_reflns_used     9952
_cell_measurement_theta_min     2.60
_cell_measurement_theta_max     29.83
_cell_measurement_temperature     296(2)
_exptl_crystal_description     'block'
_exptl_crystal_colour     'colourless'
_exptl_crystal_size_max     0.247
_exptl_crystal_size_mid     0.203
_exptl_crystal_size_min     0.20
_exptl_crystal_density_diffrn     1.616
_exptl_crystal_density_meas     ?
_exptl_crystal_density_method     'not measured'
_exptl_crystal_F_000     1240
_exptl_absorpt_coefficient_mu     0.281
_exptl_absorpt_correction_type     multi-scan
_exptl_absorpt_process_details     '(<i>SADABS</i>; Bruker, 2009)'
_exptl_absorpt_correction_T_min     0.9212
_exptl_absorpt_correction_T_max     0.9242
_exptl_special_details     ?
_diffrn_ambient_temperature     296
_diffrn_radiation_type     MoK\a
_diffrn_radiation_wavelength     0.71073
_diffrn_radiation_source     'fine-focus sealed tube'
_diffrn_radiation_monochromator     graphite
_diffrn_measurement_device_type
;
Bruker SMART APEXII CCD area-detector
;
_diffrn_measurement_method     '\f and \w'
_diffrn_detector_area_resol_mean     ?
_diffrn_reflns_number     35601
_diffrn_reflns_av_R_equivalents     0.0586
_diffrn_reflns_av_sigmaI/netI     0.0366
_diffrn_reflns_theta_min     2.10
_diffrn_reflns_theta_max     26.50
_diffrn_reflns_theta_full     26.50
_diffrn_measured_fraction_theta_max     1.000
_diffrn_measured_fraction_theta_full     1.000
_diffrn_reflns_limit_h_min     -12
_diffrn_reflns_limit_h_max     12
_diffrn_reflns_limit_k_min     -12
_diffrn_reflns_limit_k_max     12
_diffrn_reflns_limit_l_min     -32
_diffrn_reflns_limit_l_max     32
_diffrn_standards_number     0
_diffrn_standards_interval_count     .
_diffrn_standards_interval_time     .
_diffrn_standards_decay_%     ?
_refine_special_details
;
 Refinement of F^2^ against ALL reflections.  The weighted R-factor wR and
 goodness of fit S are based on F^2^, conventional R-factors R are based
 on F, with F set to zero for negative F^2^. The threshold expression of
 F^2^ > 2sigma(F^2^) is used only for calculating R-factors(gt) etc. and is
 not relevant to the choice of reflections for refinement.  R-factors based
 on F^2^ are statistically about twice as large as those based on F, and R-
 factors based on ALL data will be even larger.
;
_reflns_number_total     5217
_reflns_number_gt     4324
_reflns_threshold_expression     I>2\s(I)
_refine_ls_structure_factor_coef     Fsqd
_refine_ls_matrix_type     full
_refine_ls_R_factor_all     0.1236
_refine_ls_R_factor_gt     0.1079
_refine_ls_wR_factor_gt     0.1947
_refine_ls_wR_factor_ref     0.2011
_refine_ls_goodness_of_fit_ref     1.144
_refine_ls_restrained_S_all     1.144
_refine_ls_number_reflns     5217
_refine_ls_number_parameters     431
_refine_ls_number_restraints     0
_refine_ls_hydrogen_treatment     constr
_refine_ls_weighting_scheme     calc
_refine_ls_weighting_details
        'calc w=1/[\s^2^(Fo^2^)+(0.0000P)^2^+16.2482P] where P=(Fo^2^+2Fc^2^)/3'
_atom_sites_solution_hydrogens     geom
_atom_sites_solution_primary     direct
_atom_sites_solution_secondary     difmap
_refine_ls_shift/su_max     ?
_refine_ls_shift/su_max_lt     0.001
_refine_ls_shift/su_mean     0.000
_refine_diff_density_max     0.546
_refine_diff_density_min     -0.556
_refine_ls_extinction_method     none
_refine_ls_extinction_coef     ?
loop_
    _atom_type_symbol
    _atom_type_description
    _atom_type_scat_dispersion_real
    _atom_type_scat_dispersion_imag
    _atom_type_scat_source
    'C' 'C' 0.0033 0.0016
                         'International Tables Vol C Tables 4.2.6.8 and 6.1.1.4'
    'H' 'H' 0.0000 0.0000
                         'International Tables Vol C Tables 4.2.6.8 and 6.1.1.4'
    'N' 'N' 0.0061 0.0033
                         'International Tables Vol C Tables 4.2.6.8 and 6.1.1.4'
    'F' 'F' 0.0171 0.0103
                         'International Tables Vol C Tables 4.2.6.8 and 6.1.1.4'
    'P' 'P' 0.1023 0.0942
                         'International Tables Vol C Tables 4.2.6.8 and 6.1.1.4'
_computing_data_collection     'APEX2 (Bruker, 2009)'
_computing_cell_refinement     'SAINT (Bruker, 2009)'
_computing_data_reduction     'SAINT (Bruker, 2009)'
_computing_structure_solution     'SHELXTL (Sheldrick, 2008)'
_computing_structure_refinement     'SHELXTL (Sheldrick, 2008)'
_computing_molecular_graphics     'SHELXTL (Sheldrick, 2008)'
_computing_publication_material
;
SHELXTL (Sheldrick, 2008) and PLATON (Spek, 2009)
;
loop_
    _atom_site_type_symbol
    _atom_site_label
    _atom_site_fract_x
    _atom_site_fract_y
    _atom_site_fract_z
    _atom_site_U_iso_or_equiv
    _atom_site_adp_type
    _atom_site_calc_flag
    _atom_site_refinement_flags
    _atom_site_occupancy
    _atom_site_disorder_assembly
    _atom_site_disorder_group
    N N1 0.5923(4) 0.5239(4) 0.16321(15) 0.0249(9) Uani d . 1 . .
    N N2 0.5777(4) 0.6625(4) 0.22597(14) 0.0263(9) Uani d . 1 A .
    C C1 0.6305(5) 0.5745(5) 0.05490(18) 0.0246(10) Uani d . 1 . .
    H H1A 0.5974 0.6492 0.0702 0.030 Uiso calc R 1 . .
    C C2 0.6899(5) 0.5907(5) 0.01137(18) 0.0296(11) Uani d . 1 C .
    C C3 0.7363(6) 0.4786(6) -0.01166(19) 0.0371(13) Uani d . 1 . .
    H H3A 0.7751 0.4891 -0.0411 0.044 Uiso calc R 1 . .
    C C4 0.7257(5) 0.3512(6) 0.0086(2) 0.0364(13) Uani d . 1 . .
    H H4A 0.7570 0.2765 -0.0072 0.044 Uiso calc R 1 . .
    C C5 0.6685(5) 0.3349(5) 0.0524(2) 0.0311(11) Uani d . 1 . .
    H H5A 0.6620 0.2494 0.0663 0.037 Uiso calc R 1 . .
    C C6 0.6204(5) 0.4472(5) 0.07570(18) 0.0261(10) Uani d . 1 . .
    C C7 0.5504(6) 0.4246(6) 0.1218(2) 0.0381(13) Uani d . 1 . .
    H H7A 0.4512 0.4292 0.1100 0.046 Uiso calc R 1 . .
    H H7B 0.5728 0.3349 0.1357 0.046 Uiso calc R 1 . .
    C C8 0.7251(5) 0.5590(6) 0.1867(2) 0.0376(13) Uani d . 1 . .
    H H8A 0.8062 0.5288 0.1774 0.045 Uiso calc R 1 . .
    C C9 0.7151(5) 0.6452(6) 0.2256(2) 0.0359(13) Uani d . 1 . .
    H H9A 0.7882 0.6858 0.2481 0.043 Uiso calc R 1 . .
    C C10 0.5055(5) 0.5895(5) 0.18780(16) 0.0224(10) Uani d . 1 . .
    H H10A 0.4097 0.5848 0.1794 0.027 Uiso calc R 1 . .
    C C11 0.5195(6) 0.7522(6) 0.26188(19) 0.0385(14) Uani d . 1 . .
    H H11A 0.5179 0.8445 0.2494 0.046 Uiso calc PR 0.664(19) A 1
    H H11B 0.5774 0.7490 0.2964 0.046 Uiso calc PR 0.664(19) A 1
    H H11C 0.5614 0.8395 0.2615 0.046 Uiso d PR 0.336(19) A 2
    H H11D 0.5441 0.7173 0.2967 0.046 Uiso d PR 0.336(19) A 2
    C C12A 0.3691(10) 0.7065(12) 0.2651(4) 0.039(2) Uani d P 0.664(19) A 1
    H H12A 0.3593 0.6279 0.2835 0.046 Uiso calc PR 0.664(19) A 1
    C C13A 0.2577(11) 0.7700(13) 0.2440(4) 0.055(4) Uani d P 0.664(19) A 1
    H H13A 0.2634 0.8489 0.2253 0.066 Uiso calc PR 0.664(19) A 1
    H H13B 0.1720 0.7367 0.2476 0.066 Uiso calc PR 0.664(19) A 1
    C C12B 0.3817(18) 0.766(2) 0.2496(7) 0.031(5) Uiso d P 0.336(19) A 2
    H H12B 0.3441 0.8262 0.2233 0.037 Uiso calc PR 0.336(19) A 2
    C C13B 0.298(3) 0.697(2) 0.2737(9) 0.050(7) Uiso d P 0.336(19) A 2
    H H13C 0.3340 0.6370 0.3000 0.061 Uiso calc PR 0.336(19) A 2
    H H13D 0.2030 0.7094 0.2642 0.061 Uiso calc PR 0.336(19) A 2
    C C14 0.7016(6) 0.7302(6) -0.01020(19) 0.0362(13) Uani d . 1 . .
    H H14A 0.7142 0.7244 -0.0460 0.043 Uiso calc R 1 B 1
    H H14B 0.6177 0.7806 -0.0097 0.043 Uiso calc R 1 B 1
    N N3A 0.8163(9) 0.7969(9) 0.0208(3) 0.028(2) Uani d P 0.784(7) C 1
    N N4A 0.9335(6) 0.9437(8) 0.0716(2) 0.0304(13) Uani d P 0.784(7) C 1
    C C15A 0.9519(7) 0.7540(10) 0.0311(4) 0.064(3) Uani d P 0.784(7) C 1
    H H15A 0.9869 0.6761 0.0186 0.077 Uiso calc PR 0.784(7) C 1
    C C16A 1.0226(8) 0.8469(9) 0.0623(4) 0.061(3) Uani d P 0.784(7) C 1
    H H16A 1.1170 0.8454 0.0756 0.073 Uiso calc PR 0.784(7) C 1
    C C17A 0.8076(7) 0.9105(8) 0.0463(3) 0.0297(16) Uani d P 0.784(7) C 1
    H H17A 0.7272 0.9592 0.0465 0.036 Uiso calc PR 0.784(7) C 1
    C C18A 0.9690(7) 1.0591(7) 0.1078(3) 0.0380(17) Uani d P 0.784(7) C 1
    H H18A 0.9070 1.1336 0.0962 0.046 Uiso calc PR 0.784(7) C 1
    H H18B 1.0623 1.0886 0.1072 0.046 Uiso calc PR 0.784(7) C 1
    C C19A 0.9587(8) 1.0219(8) 0.1620(3) 0.046(2) Uani d P 0.784(7) C 1
    H H19A 0.9747 1.0913 0.1864 0.056 Uiso calc PR 0.784(7) C 1
    C C20A 0.9300(15) 0.9046(13) 0.1798(4) 0.074(4) Uani d P 0.784(7) C 1
    H H20A 0.9128 0.8310 0.1574 0.089 Uiso calc PR 0.784(7) C 1
    H H20B 0.9266 0.8944 0.2150 0.089 Uiso calc PR 0.784(7) C 1
    N N3B 0.815(3) 0.834(4) 0.0292(13) 0.014(7) Uiso d P 0.216(7) C 2
    N N4B 0.981(2) 0.896(2) 0.0929(9) 0.028(5) Uiso d P 0.216(7) C 2
    C C15B 0.833(3) 0.969(3) 0.0291(12) 0.039(7) Uiso d P 0.216(7) C 2
    H H15B 0.7829 1.0269 0.0045 0.047 Uiso calc PR 0.216(7) C 2
    C C16B 0.933(3) 1.011(3) 0.0687(11) 0.029(7) Uiso d P 0.216(7) C 2
    H H16B 0.9612 1.0991 0.0774 0.034 Uiso calc PR 0.216(7) C 2
    C C17B 0.913(2) 0.792(2) 0.0705(8) 0.021(5) Uiso d P 0.216(7) C 2
    H H17B 0.9292 0.7032 0.0810 0.025 Uiso calc PR 0.216(7) C 2
    C C18B 1.079(2) 0.897(2) 0.1437(8) 0.027(5) Uiso d P 0.216(7) C 2
    H H18C 1.1247 0.8105 0.1488 0.032 Uiso calc PR 0.216(7) C 2
    H H18D 1.1488 0.9652 0.1423 0.032 Uiso calc PR 0.216(7) C 2
    C C19B 1.015(3) 0.925(3) 0.1883(10) 0.031(6) Uiso d P 0.216(7) C 2
    H H19B 1.0729 0.9232 0.2209 0.037 Uiso calc PR 0.216(7) C 2
    C C20B 0.883(4) 0.952(4) 0.1874(18) 0.056(12) Uiso d P 0.216(7) C 2
    H H20C 0.8213 0.9552 0.1557 0.067 Uiso calc PR 0.216(7) C 2
    H H20D 0.8531 0.9685 0.2184 0.067 Uiso calc PR 0.216(7) C 2
    P P1A 0.44160(14) 0.94789(14) 0.10748(6) 0.0324(3) Uani d . 1 . .
    F F1A 0.4146(8) 0.9819(5) 0.1629(2) 0.086(2) Uani d P 0.847(9) D 1
    F F2A 0.3010(4) 1.0150(5) 0.0787(3) 0.073(2) Uani d P 0.847(9) D 1
    F F3A 0.4734(6) 0.9122(5) 0.0510(2) 0.0663(17) Uani d P 0.847(9) D 1
    F F4A 0.5829(5) 0.8749(6) 0.1327(2) 0.076(2) Uani d P 0.847(9) D 1
    F F5 0.5155(4) 1.0898(4) 0.10670(16) 0.0693(12) Uani d . 1 D .
    F F6 0.3674(3) 0.8058(3) 0.10771(14) 0.0463(9) Uani d . 1 D .
    F F1B 0.318(3) 0.993(3) 0.1411(10) 0.045(7) Uiso d P 0.153(9) D 2
    F F2B 0.343(3) 0.976(2) 0.0549(8) 0.037(6) Uiso d P 0.153(9) D 2
    F F3B 0.556(3) 0.908(2) 0.0792(10) 0.045(7) Uiso d P 0.153(9) D 2
    F F4B 0.539(2) 0.926(2) 0.1628(7) 0.026(5) Uiso d P 0.153(9) D 2
    P P2A 0.10000(19) 0.4426(3) 0.14929(7) 0.0309(6) Uani d P 0.764(5) E 1
    F F7A 0.2000(4) 0.5490(5) 0.12970(15) 0.0399(12) Uani d P 0.764(5) E 1
    F F8A 0.1804(6) 0.3256(6) 0.1277(3) 0.079(2) Uani d P 0.764(5) E 1
    F F9A 0.0039(8) 0.3374(6) 0.1711(3) 0.081(2) Uani d P 0.764(5) E 1
    F F10A 0.2148(7) 0.4338(6) 0.20314(19) 0.0755(19) Uani d P 0.764(5) E 1
    F F11A 0.0331(6) 0.5585(6) 0.1761(4) 0.099(3) Uani d P 0.764(5) E 1
    F F12A -0.0023(7) 0.4527(10) 0.0967(3) 0.127(4) Uani d P 0.764(5) E 1
    P P2B 0.0850(6) 0.3710(9) 0.1433(2) 0.0242(17) Uiso d P 0.236(5) E 2
    F F7B -0.0640(14) 0.3262(15) 0.1484(5) 0.030(3) Uiso d P 0.236(5) E 2
    F F8B 0.1292(17) 0.4035(17) 0.2036(6) 0.046(4) Uiso d P 0.236(5) E 2
    F F9B 0.0238(18) 0.5234(19) 0.1331(7) 0.055(5) Uiso d P 0.236(5) E 2
    F F10B 0.0506(14) 0.3422(15) 0.0841(5) 0.034(3) Uiso d P 0.236(5) E 2
    F F11B 0.1506(15) 0.2290(16) 0.1537(6) 0.047(4) Uiso d P 0.236(5) E 2
    F F12B 0.2312(14) 0.4321(16) 0.1348(5) 0.041(4) Uiso d P 0.236(5) E 2
loop_
    _atom_site_aniso_label
    _atom_site_aniso_U_11
    _atom_site_aniso_U_22
    _atom_site_aniso_U_33
    _atom_site_aniso_U_12
    _atom_site_aniso_U_13
    _atom_site_aniso_U_23
    N1 0.030(2) 0.022(2) 0.0226(19) 0.0010(17) 0.0056(16) 0.0028(16)
    N2 0.034(2) 0.028(2) 0.0154(18) 0.0004(18) 0.0001(16) 0.0012(16)
    C1 0.025(2) 0.023(3) 0.026(2) 0.0111(19) 0.0041(18) -0.001(2)
    C2 0.034(3) 0.036(3) 0.017(2) 0.012(2) 0.0016(19) 0.005(2)
    C3 0.042(3) 0.052(4) 0.019(2) 0.014(3) 0.011(2) -0.001(2)
    C4 0.037(3) 0.044(3) 0.026(3) 0.021(3) 0.001(2) -0.008(2)
    C5 0.034(3) 0.024(3) 0.032(3) 0.010(2) -0.002(2) 0.001(2)
    C6 0.029(2) 0.027(3) 0.022(2) 0.003(2) 0.0029(18) -0.005(2)
    C7 0.055(3) 0.028(3) 0.035(3) -0.013(3) 0.020(3) -0.010(2)
    C8 0.027(3) 0.039(3) 0.046(3) 0.001(2) 0.006(2) -0.002(3)
    C9 0.030(3) 0.044(3) 0.028(3) 0.001(2) -0.007(2) 0.003(2)
    C10 0.029(2) 0.024(2) 0.015(2) -0.0006(19) 0.0050(17) 0.0024(18)
    C11 0.066(4) 0.033(3) 0.020(3) -0.005(3) 0.018(3) -0.007(2)
    C12A 0.046(6) 0.038(6) 0.035(5) -0.007(4) 0.017(4) -0.001(4)
    C13A 0.053(7) 0.077(8) 0.038(6) -0.005(6) 0.016(5) -0.005(5)
    C14 0.042(3) 0.043(3) 0.021(2) 0.005(3) 0.000(2) 0.010(2)
    N3A 0.034(4) 0.025(5) 0.026(4) 0.000(3) 0.009(3) 0.003(3)
    N4A 0.030(3) 0.025(4) 0.037(3) -0.004(3) 0.007(3) -0.003(3)
    C15A 0.021(4) 0.065(6) 0.109(8) -0.005(4) 0.021(4) -0.049(6)
    C16A 0.022(4) 0.058(6) 0.099(7) -0.003(4) 0.006(4) -0.044(5)
    C17A 0.024(3) 0.026(4) 0.041(4) -0.004(3) 0.009(3) 0.009(4)
    C18A 0.038(4) 0.023(4) 0.050(4) -0.003(3) 0.001(3) -0.009(3)
    C19A 0.040(4) 0.045(5) 0.053(5) -0.004(4) 0.007(4) -0.011(4)
    C20A 0.107(11) 0.076(9) 0.041(5) -0.039(8) 0.016(6) -0.004(5)
    P1A 0.0294(7) 0.0260(7) 0.0402(8) -0.0003(6) 0.0022(6) 0.0082(6)
    F1A 0.150(7) 0.056(3) 0.067(4) -0.014(4) 0.055(4) -0.009(3)
    F2A 0.031(2) 0.048(3) 0.137(6) 0.011(2) 0.007(3) 0.046(3)
    F3A 0.079(4) 0.070(3) 0.056(3) -0.004(3) 0.028(3) 0.002(3)
    F4A 0.034(2) 0.076(4) 0.105(5) 0.000(2) -0.015(3) 0.037(3)
    F5 0.084(3) 0.046(2) 0.068(3) -0.031(2) -0.008(2) 0.015(2)
    F6 0.0441(19) 0.0322(18) 0.058(2) -0.0076(15) -0.0021(16) 0.0128(16)
    P2A 0.0319(10) 0.0293(14) 0.0350(10) 0.0034(9) 0.0153(7) 0.0049(9)
    F7A 0.035(2) 0.055(3) 0.031(2) -0.010(2) 0.0088(17) 0.003(2)
    F8A 0.083(4) 0.054(4) 0.113(5) 0.005(3) 0.051(4) -0.025(4)
    F9A 0.104(5) 0.070(4) 0.087(5) -0.041(4) 0.067(4) -0.015(4)
    F10A 0.097(5) 0.082(4) 0.039(3) -0.017(4) -0.008(3) 0.025(3)
    F11A 0.057(3) 0.063(4) 0.198(8) -0.008(3) 0.082(4) -0.032(5)
    F12A 0.086(5) 0.165(8) 0.095(5) -0.078(5) -0.070(4) 0.070(6)
_geom_special_details
;
 All esds (except the esd in the dihedral angle between two l.s. planes)
 are estimated using the full covariance matrix.  The cell esds are taken
 into account individually in the estimation of esds in distances, angles
 and torsion angles; correlations between esds in cell parameters are only
 used when they are defined by crystal symmetry.  An approximate (isotropic)
 treatment of cell esds is used for estimating esds involving l.s. planes.
;
loop_
    _geom_bond_atom_site_label_1
    _geom_bond_atom_site_label_2
    _geom_bond_site_symmetry_2
    _geom_bond_distance
    _geom_bond_publ_flag
    N1 C10 . 1.335(6) ?
    N1 C8 . 1.381(6) ?
    N1 C7 . 1.462(6) ?
    N2 C10 . 1.323(6) ?
    N2 C9 . 1.370(7) ?
    N2 C11 . 1.486(6) ?
    C1 C6 . 1.385(7) ?
    C1 C2 . 1.386(6) ?
    C1 H1A . 0.9300 ?
    C2 C3 . 1.383(7) ?
    C2 C14 . 1.506(7) ?
    C3 C4 . 1.380(8) ?
    C3 H3A . 0.9300 ?
    C4 C5 . 1.379(7) ?
    C4 H4A . 0.9300 ?
    C5 C6 . 1.395(7) ?
    C5 H5A . 0.9300 ?
    C6 C7 . 1.517(7) ?
    C7 H7A . 0.9700 ?
    C7 H7B . 0.9700 ?
    C8 C9 . 1.344(8) ?
    C8 H8A . 0.9300 ?
    C9 H9A . 0.9300 ?
    C10 H10A . 0.9300 ?
    C11 C12B . 1.343(18) ?
    C11 C12A . 1.570(11) ?
    C11 H11A . 0.9700 ?
    C11 H11B . 0.9700 ?
    C11 H11C . 0.9600 ?
    C11 H11D . 0.9601 ?
    C12A C13A . 1.294(17) ?
    C12A H12A . 0.9300 ?
    C13A H13A . 0.9300 ?
    C13A H13B . 0.9300 ?
    C12B C13B . 1.32(3) ?
    C12B H12B . 0.9300 ?
    C13B H13C . 0.9300 ?
    C13B H13D . 0.9300 ?
    C14 N3A . 1.422(10) ?
    C14 N3B . 1.71(3) ?
    C14 H14A . 0.9700 ?
    C14 H14B . 0.9700 ?
    N3A C17A . 1.319(11) ?
    N3A C15A . 1.380(11) ?
    N4A C17A . 1.332(9) ?
    N4A C16A . 1.354(10) ?
    N4A C18A . 1.482(9) ?
    C15A C16A . 1.335(11) ?
    C15A H15A . 0.9300 ?
    C16A H16A . 0.9300 ?
    C17A H17A . 0.9300 ?
    C18A C19A . 1.487(11) ?
    C18A H18A . 0.9700 ?
    C18A H18B . 0.9700 ?
    C19A C20A . 1.303(14) ?
    C19A H19A . 0.9300 ?
    C20A H20A . 0.9300 ?
    C20A H20B . 0.9300 ?
    N3B C15B . 1.35(5) ?
    N3B C17B . 1.37(4) ?
    N4B C17B . 1.30(3) ?
    N4B C16B . 1.35(4) ?
    N4B C18B . 1.48(3) ?
    C15B C16B . 1.35(4) ?
    C15B H15B . 0.9300 ?
    C16B H16B . 0.9300 ?
    C17B H17B . 0.9300 ?
    C18B C19B . 1.45(3) ?
    C18B H18C . 0.9700 ?
    C18B H18D . 0.9700 ?
    C19B C20B . 1.32(5) ?
    C19B H19B . 0.9300 ?
    C20B H20C . 0.9300 ?
    C20B H20D . 0.9300 ?
    P1A F3B . 1.52(2) ?
    P1A F2B . 1.55(2) ?
    P1A F1A . 1.558(5) ?
    P1A F5 . 1.586(4) ?
    P1A F4B . 1.587(18) ?
    P1A F6 . 1.588(3) ?
    P1A F2A . 1.592(4) ?
    P1A F4A . 1.597(5) ?
    P1A F3A . 1.606(5) ?
    P1A F1B . 1.69(2) ?
    P2A F12A . 1.543(5) ?
    P2A F11A . 1.557(6) ?
    P2A F8A . 1.570(6) ?
    P2A F9A . 1.587(5) ?
    P2A F7A . 1.595(4) ?
    P2A F10A . 1.629(5) ?
    P2B F10B . 1.543(14) ?
    P2B F11B . 1.552(17) ?
    P2B F7B . 1.567(15) ?
    P2B F8B . 1.586(17) ?
    P2B F12B . 1.620(15) ?
    P2B F9B . 1.628(19) ?
loop_
    _geom_angle_atom_site_label_1
    _geom_angle_atom_site_label_2
    _geom_angle_atom_site_label_3
    _geom_angle_site_symmetry_1
    _geom_angle_site_symmetry_3
    _geom_angle
    _geom_angle_publ_flag
    C10 N1 C8 . . 107.8(4) ?
    C10 N1 C7 . . 124.6(4) ?
    C8 N1 C7 . . 127.4(4) ?
    C10 N2 C9 . . 108.4(4) ?
    C10 N2 C11 . . 125.8(4) ?
    C9 N2 C11 . . 125.7(4) ?
    C6 C1 C2 . . 120.1(4) ?
    C6 C1 H1A . . 120.0 ?
    C2 C1 H1A . . 120.0 ?
    C3 C2 C1 . . 119.5(5) ?
    C3 C2 C14 . . 121.3(5) ?
    C1 C2 C14 . . 119.2(5) ?
    C4 C3 C2 . . 120.8(5) ?
    C4 C3 H3A . . 119.6 ?
    C2 C3 H3A . . 119.6 ?
    C5 C4 C3 . . 119.9(5) ?
    C5 C4 H4A . . 120.0 ?
    C3 C4 H4A . . 120.0 ?
    C4 C5 C6 . . 119.8(5) ?
    C4 C5 H5A . . 120.1 ?
    C6 C5 H5A . . 120.1 ?
    C1 C6 C5 . . 119.9(4) ?
    C1 C6 C7 . . 121.6(4) ?
    C5 C6 C7 . . 118.3(5) ?
    N1 C7 C6 . . 112.4(4) ?
    N1 C7 H7A . . 109.1 ?
    C6 C7 H7A . . 109.1 ?
    N1 C7 H7B . . 109.1 ?
    C6 C7 H7B . . 109.1 ?
    H7A C7 H7B . . 107.9 ?
    C9 C8 N1 . . 107.1(5) ?
    C9 C8 H8A . . 126.4 ?
    N1 C8 H8A . . 126.4 ?
    C8 C9 N2 . . 107.6(5) ?
    C8 C9 H9A . . 126.2 ?
    N2 C9 H9A . . 126.2 ?
    N2 C10 N1 . . 109.1(4) ?
    N2 C10 H10A . . 125.5 ?
    N1 C10 H10A . . 125.5 ?
    C12B C11 N2 . . 114.1(8) ?
    N2 C11 C12A . . 110.2(5) ?
    C12B C11 H11A . . 82.7 ?
    N2 C11 H11A . . 109.6 ?
    C12A C11 H11A . . 109.6 ?
    C12B C11 H11B . . 127.9 ?
    N2 C11 H11B . . 109.6 ?
    C12A C11 H11B . . 109.6 ?
    H11A C11 H11B . . 108.1 ?
    C12B C11 H11C . . 108.9 ?
    N2 C11 H11C . . 108.1 ?
    C12A C11 H11C . . 132.5 ?
    H11B C11 H11C . . 82.0 ?
    C12B C11 H11D . . 108.9 ?
    N2 C11 H11D . . 109.0 ?
    C12A C11 H11D . . 85.1 ?
    H11A C11 H11D . . 130.0 ?
    H11C C11 H11D . . 107.7 ?
    C13A C12A C11 . . 124.9(11) ?
    C13A C12A H12A . . 117.6 ?
    C11 C12A H12A . . 117.6 ?
    C12A C13A H13A . . 120.0 ?
    C12A C13A H13B . . 120.0 ?
    H13A C13A H13B . . 120.0 ?
    C13B C12B C11 . . 122(2) ?
    C13B C12B H12B . . 119.0 ?
    C11 C12B H12B . . 119.0 ?
    C12B C13B H13C . . 120.0 ?
    C12B C13B H13D . . 120.0 ?
    H13C C13B H13D . . 120.0 ?
    N3A C14 C2 . . 108.9(5) ?
    C2 C14 N3B . . 114.6(12) ?
    N3A C14 H14A . . 109.9 ?
    C2 C14 H14A . . 109.9 ?
    N3B C14 H14A . . 115.0 ?
    N3A C14 H14B . . 109.9 ?
    C2 C14 H14B . . 109.9 ?
    N3B C14 H14B . . 98.2 ?
    H14A C14 H14B . . 108.3 ?
    C17A N3A C15A . . 108.7(7) ?
    C17A N3A C14 . . 124.2(7) ?
    C15A N3A C14 . . 127.1(8) ?
    C17A N4A C16A . . 108.3(7) ?
    C17A N4A C18A . . 126.2(7) ?
    C16A N4A C18A . . 125.3(6) ?
    C16A C15A N3A . . 106.2(7) ?
    C16A C15A H15A . . 126.9 ?
    N3A C15A H15A . . 126.9 ?
    C15A C16A N4A . . 108.4(7) ?
    C15A C16A H16A . . 125.8 ?
    N4A C16A H16A . . 125.8 ?
    N3A C17A N4A . . 108.4(7) ?
    N3A C17A H17A . . 125.8 ?
    N4A C17A H17A . . 125.8 ?
    N4A C18A C19A . . 111.5(6) ?
    N4A C18A H18A . . 109.3 ?
    C19A C18A H18A . . 109.3 ?
    N4A C18A H18B . . 109.3 ?
    C19A C18A H18B . . 109.3 ?
    H18A C18A H18B . . 108.0 ?
    C20A C19A C18A . . 128.4(8) ?
    C20A C19A H19A . . 115.8 ?
    C18A C19A H19A . . 115.8 ?
    C19A C20A H20A . . 120.0 ?
    C19A C20A H20B . . 120.0 ?
    H20A C20A H20B . . 120.0 ?
    C15B N3B C17B . . 103(3) ?
    C15B N3B C14 . . 132(3) ?
    C17B N3B C14 . . 125(3) ?
    C17B N4B C16B . . 111(2) ?
    C17B N4B C18B . . 127(2) ?
    C16B N4B C18B . . 121(2) ?
    C16B C15B N3B . . 112(3) ?
    C16B C15B H15B . . 123.8 ?
    N3B C15B H15B . . 123.8 ?
    C15B C16B N4B . . 104(3) ?
    C15B C16B H16B . . 128.1 ?
    N4B C16B H16B . . 128.1 ?
    N4B C17B N3B . . 110(2) ?
    N4B C17B H17B . . 125.0 ?
    N3B C17B H17B . . 125.0 ?
    C19B C18B N4B . . 114(2) ?
    C19B C18B H18C . . 108.7 ?
    N4B C18B H18C . . 108.7 ?
    C19B C18B H18D . . 108.7 ?
    N4B C18B H18D . . 108.7 ?
    H18C C18B H18D . . 107.6 ?
    C20B C19B C18B . . 127(3) ?
    C20B C19B H19B . . 116.6 ?
    C18B C19B H19B . . 116.6 ?
    C19B C20B H20C . . 120.0 ?
    C19B C20B H20D . . 120.0 ?
    H20C C20B H20D . . 120.0 ?
    F3B P1A F2B . . 90.9(13) ?
    F3B P1A F1A . . 141.7(10) ?
    F2B P1A F1A . . 126.4(10) ?
    F3B P1A F5 . . 80.5(9) ?
    F2B P1A F5 . . 92.6(9) ?
    F1A P1A F5 . . 88.9(3) ?
    F3B P1A F4B . . 91.7(12) ?
    F2B P1A F4B . . 176.8(12) ?
    F1A P1A F4B . . 50.7(7) ?
    F5 P1A F4B . . 86.0(7) ?
    F3B P1A F6 . . 99.3(9) ?
    F2B P1A F6 . . 87.0(8) ?
    F1A P1A F6 . . 91.5(3) ?
    F5 P1A F6 . . 179.5(2) ?
    F4B P1A F6 . . 94.4(7) ?
    F3B P1A F2A . . 122.9(10) ?
    F1A P1A F2A . . 93.3(4) ?
    F5 P1A F2A . . 89.1(2) ?
    F4B P1A F2A . . 143.7(8) ?
    F6 P1A F2A . . 90.7(2) ?
    F3B P1A F4A . . 53.8(10) ?
    F2B P1A F4A . . 142.9(10) ?
    F1A P1A F4A . . 90.4(4) ?
    F5 P1A F4A . . 92.3(3) ?
    F6 P1A F4A . . 87.9(2) ?
    F2A P1A F4A . . 176.0(4) ?
    F2B P1A F3A . . 54.9(9) ?
    F1A P1A F3A . . 178.6(4) ?
    F5 P1A F3A . . 90.7(3) ?
    F4B P1A F3A . . 127.9(8) ?
    F6 P1A F3A . . 88.9(2) ?
    F2A P1A F3A . . 88.0(3) ?
    F4A P1A F3A . . 88.2(3) ?
    F3B P1A F1B . . 177.8(13) ?
    F2B P1A F1B . . 91.2(12) ?
    F5 P1A F1B . . 98.6(9) ?
    F4B P1A F1B . . 86.1(11) ?
    F6 P1A F1B . . 81.7(9) ?
    F2A P1A F1B . . 59.1(9) ?
    F4A P1A F1B . . 124.3(9) ?
    F3A P1A F1B . . 145.4(9) ?
    F12A P2A F11A . . 95.2(5) ?
    F12A P2A F8A . . 91.0(5) ?
    F11A P2A F8A . . 173.8(4) ?
    F12A P2A F9A . . 91.6(4) ?
    F11A P2A F9A . . 89.3(3) ?
    F8A P2A F9A . . 91.3(4) ?
    F12A P2A F7A . . 90.6(3) ?
    F11A P2A F7A . . 90.0(3) ?
    F8A P2A F7A . . 89.2(3) ?
    F9A P2A F7A . . 177.7(3) ?
    F12A P2A F10A . . 176.9(4) ?
    F11A P2A F10A . . 86.3(4) ?
    F8A P2A F10A . . 87.5(4) ?
    F9A P2A F10A . . 91.1(4) ?
    F7A P2A F10A . . 86.7(3) ?
    F10B P2B F11B . . 90.6(9) ?
    F10B P2B F7B . . 90.3(8) ?
    F11B P2B F7B . . 95.5(9) ?
    F10B P2B F8B . . 176.6(9) ?
    F11B P2B F8B . . 89.1(8) ?
    F7B P2B F8B . . 93.1(8) ?
    F10B P2B F12B . . 87.8(7) ?
    F11B P2B F12B . . 90.6(8) ?
    F7B P2B F12B . . 173.7(9) ?
    F8B P2B F12B . . 88.8(8) ?
    F10B P2B F9B . . 90.3(9) ?
    F11B P2B F9B . . 177.1(10) ?
    F7B P2B F9B . . 87.2(9) ?
    F8B P2B F9B . . 89.8(10) ?
    F12B P2B F9B . . 86.8(9) ?
loop_
    _geom_torsion_atom_site_label_1
    _geom_torsion_atom_site_label_2
    _geom_torsion_atom_site_label_3
    _geom_torsion_atom_site_label_4
    _geom_torsion_site_symmetry_1
    _geom_torsion_site_symmetry_2
    _geom_torsion_site_symmetry_3
    _geom_torsion_site_symmetry_4
    _geom_torsion
    _geom_torsion_publ_flag
    C6 C1 C2 C3 . . . . 1.3(7) ?
    C6 C1 C2 C14 . . . . -179.2(5) ?
    C1 C2 C3 C4 . . . . -0.9(8) ?
    C14 C2 C3 C4 . . . . 179.7(5) ?
    C2 C3 C4 C5 . . . . -0.1(8) ?
    C3 C4 C5 C6 . . . . 0.6(8) ?
    C2 C1 C6 C5 . . . . -0.9(7) ?
    C2 C1 C6 C7 . . . . -177.2(5) ?
    C4 C5 C6 C1 . . . . -0.1(7) ?
    C4 C5 C6 C7 . . . . 176.4(5) ?
    C10 N1 C7 C6 . . . . 133.8(5) ?
    C8 N1 C7 C6 . . . . -51.7(7) ?
    C1 C6 C7 N1 . . . . -45.3(7) ?
    C5 C6 C7 N1 . . . . 138.3(5) ?
    C10 N1 C8 C9 . . . . 0.4(6) ?
    C7 N1 C8 C9 . . . . -174.8(5) ?
    N1 C8 C9 N2 . . . . 0.2(6) ?
    C10 N2 C9 C8 . . . . -0.7(6) ?
    C11 N2 C9 C8 . . . . -178.5(5) ?
    C9 N2 C10 N1 . . . . 1.0(5) ?
    C11 N2 C10 N1 . . . . 178.7(4) ?
    C8 N1 C10 N2 . . . . -0.9(5) ?
    C7 N1 C10 N2 . . . . 174.5(4) ?
    C10 N2 C11 C12B . . . . -6.5(13) ?
    C9 N2 C11 C12B . . . . 170.9(12) ?
    C10 N2 C11 C12A . . . . 23.7(8) ?
    C9 N2 C11 C12A . . . . -159.0(6) ?
    C12B C11 C12A C13A . . . . -3.5(16) ?
    N2 C11 C12A C13A . . . . -107.0(9) ?
    N2 C11 C12B C13B . . . . 99.6(18) ?
    C12A C11 C12B C13B . . . . 11.5(14) ?
    C3 C2 C14 N3A . . . . -101.3(6) ?
    C1 C2 C14 N3A . . . . 79.2(7) ?
    C3 C2 C14 N3B . . . . -112.3(13) ?
    C1 C2 C14 N3B . . . . 68.2(14) ?
    C2 C14 N3A C17A . . . . -120.4(7) ?
    N3B C14 N3A C17A . . . . 1(6) ?
    C2 C14 N3A C15A . . . . 57.2(10) ?
    C17A N3A C15A C16A . . . . -1.1(11) ?
    C14 N3A C15A C16A . . . . -179.1(8) ?
    N3A C15A C16A N4A . . . . 0.5(12) ?
    C17A N4A C16A C15A . . . . 0.4(12) ?
    C18A N4A C16A C15A . . . . 174.9(8) ?
    C15A N3A C17A N4A . . . . 1.4(9) ?
    C14 N3A C17A N4A . . . . 179.4(7) ?
    C16A N4A C17A N3A . . . . -1.1(9) ?
    C18A N4A C17A N3A . . . . -175.5(7) ?
    C17A N4A C18A C19A . . . . 87.4(10) ?
    C16A N4A C18A C19A . . . . -86.1(10) ?
    N4A C18A C19A C20A . . . . 3.4(14) ?
    N3A C14 N3B C15B . . . . 133(9) ?
    C2 C14 N3B C15B . . . . -164(3) ?
    N3A C14 N3B C17B . . . . -47(6) ?
    C2 C14 N3B C17B . . . . 15(3) ?
    C17B N3B C15B C16B . . . . -2(4) ?
    C14 N3B C15B C16B . . . . 178(3) ?
    N3B C15B C16B N4B . . . . 2(4) ?
    C17B N4B C16B C15B . . . . -2(3) ?
    C18B N4B C16B C15B . . . . -171(2) ?
    C16B N4B C17B N3B . . . . 1(3) ?
    C18B N4B C17B N3B . . . . 169(2) ?
    C15B N3B C17B N4B . . . . 1(3) ?
    C14 N3B C17B N4B . . . . -179(2) ?
    C17B N4B C18B C19B . . . . -90(3) ?
    C16B N4B C18B C19B . . . . 78(3) ?
    N4B C18B C19B C20B . . . . -2(4) ?
loop_
    _geom_hbond_atom_site_label_D
    _geom_hbond_atom_site_label_H
    _geom_hbond_atom_site_label_A
    _geom_hbond_site_symmetry_A
    _geom_hbond_distance_DH
    _geom_hbond_distance_HA
    _geom_hbond_distance_DA
    _geom_hbond_angle_DHA
    _geom_hbond_publ_flag
    C3 H3A F7A 3_665 0.93 2.40 3.276(6) 156 yes
    C5 H5A F5 1_545 0.93 2.51 3.320(6) 146 yes
    C8 H8A F11A 1_655 0.93 2.27 3.107(8) 150 yes
    C10 H10A F7A . 0.93 2.25 3.130(6) 158 yes
    C16A H16A F6 1_655 0.93 2.48 3.407(9) 172 yes
    C20A H20A Cg2 1_555 0.93 2.89 3.489(11) 123 yes
    C20B H20C Cg3 1_555 0.93 2.84 3.44(5) 124 yes
