# Supplementary material for: 1,3-Bis[(3-allyl­imidazol-3-ium-1-yl)meth­yl]benzene bis­(hexa­fluoridophosphate)
Source: Acta Crystallogr Sect E Struct Rep Online. 2010 Dec 11;67(Pt 1):o80–1. doi: 10.1107/S1600536810050683 (PMC3050142; doi:10.1107/S1600536810050683)
Supplement: Supplementary file 2 [file e-67-00o80-Isup2.hkl]

# 
# h,k,l, Fc-squared, Fo-squared, sigma(Fo-squared) and status flag 
# 
data_I
_shelx_title ' mallylb in P2(1)/c (100K)' 
_shelx_refln_list_code          4 
_shelx_F_calc_maximum      320.69 
_exptl_crystal_F_000      1240.00 
_reflns_d_resolution_high  0.7964 
 
loop_ 
 _symmetry_equiv_pos_as_xyz 
 'x, y, z' 
 '-x, y+1/2, -z+1/2' 
 '-x, -y, -z' 
 'x, -y-1/2, z-1/2' 
 
_cell_length_a     9.8748 
_cell_length_b     9.9098 
_cell_length_c    26.1240 
_cell_angle_alpha  90.000 
_cell_angle_beta  101.138 
_cell_angle_gamma  90.000 
 
_shelx_F_squared_multiplier     1.000 
 
loop_ 
 _refln_index_h 
 _refln_index_k 
 _refln_index_l 
 _refln_F_squared_calc 
 _refln_F_squared_meas 
 _refln_F_squared_sigma 
 _refln_observed_status 
   1   0   0     7158.49     6825.61    115.27 o 
   2   0   0    20007.83    21139.91    258.79 o 
   3   0   0     4733.54     5125.11     68.15 o 
   4   0   0     4408.47     4507.54     53.62 o 
   5   0   0      737.13      812.80     15.06 o 
   6   0   0      429.06      425.37     11.96 o 
   7   0   0      230.64      275.19     11.77 o 
   8   0   0     1240.22     1039.17     24.44 o 
   9   0   0       56.80       22.92      8.64 o 
  10   0   0      232.16      229.52     21.54 o 
  11   0   0      429.97      310.68     33.47 o 
  12   0   0       67.38       52.57     19.92 o 
   1   1   0     3988.71     3950.43     50.18 o 
   2   1   0    10534.00    10712.02    124.91 o 
   3   1   0       98.03      111.55      8.37 o 
   4   1   0      476.73      535.95      7.68 o 
   5   1   0      219.66      257.73      8.10 o 
   6   1   0      208.34      308.86     13.65 o 
   7   1   0       21.72       25.06      4.57 o 
   8   1   0      143.84      440.28     16.77 o 
   9   1   0     1219.53      977.97     19.07 o 
  10   1   0       11.34       88.15     11.53 o 
  11   1   0        8.39       50.11     11.66 o 
  12   1   0       17.69       -0.29     14.24 o 
   0   2   0    42694.28    44416.63    952.31 o 
   1   2   0       82.10       65.47      3.39 o 
   2   2   0     7022.54     7413.14     73.56 o 
   3   2   0      112.79       70.26      4.45 o 
   4   2   0     1402.47     1451.66     22.83 o 
   5   2   0        4.27       47.29      4.14 o 
   6   2   0     1349.12     1386.98     15.97 o 
   7   2   0      295.59      330.33      9.77 o 
   8   2   0      215.62      248.01     11.20 o 
   9   2   0      503.47      662.63     16.77 o 
  10   2   0       43.50       79.13      9.57 o 
  11   2   0       46.72       33.47     10.89 o 
  12   2   0       13.75       21.37     14.90 o 
   1   3   0     3775.95     3305.17     37.83 o 
   2   3   0      378.84      216.62      5.45 o 
   3   3   0      579.26      643.24     27.67 o 
   4   3   0     3462.83     3479.89     37.02 o 
   5   3   0     2561.67     2472.32     30.26 o 
   6   3   0      138.93      176.74      7.83 o 
   7   3   0     3871.80     3591.54     41.23 o 
   8   3   0      168.31      354.22     14.09 o 
   9   3   0      384.28      327.18     23.92 o 
  10   3   0      104.51       79.13     10.95 o 
  11   3   0       35.02       47.80     12.17 o 
   0   4   0       32.53       56.26      6.22 o 
   1   4   0        6.51       10.46      3.23 o 
   2   4   0     2110.23     1804.65     21.13 o 
   3   4   0      714.84      789.79     25.04 o 
   4   4   0      273.93      430.49     19.77 o 
   5   4   0      118.83      140.77      9.09 o 
   6   4   0       37.50       62.12     28.89 o 
   7   4   0       27.81       24.78      7.32 o 
   8   4   0        3.66       42.62      8.07 o 
   9   4   0       17.48       57.19      9.41 o 
  10   4   0       52.67       99.29     11.77 o 
  11   4   0        9.42       25.92      9.43 o 
   1   5   0      113.09      120.20      5.23 o 
   2   5   0     1917.19     1876.65     64.52 o 
   3   5   0     1525.15     1737.02    131.19 o 
   4   5   0     5987.15     6052.83     75.49 o 
   5   5   0     1784.23     1619.78     24.53 o 
   6   5   0       50.06       41.33      7.57 o 
   7   5   0      569.18      527.07     20.95 o 
   8   5   0      167.36      277.96     17.30 o 
   9   5   0        7.40       32.53     10.92 o 
  10   5   0       59.46       62.96     13.34 o 
  11   5   0       86.38       84.88     15.57 o 
   0   6   0     1990.46     1869.01     70.11 o 
   1   6   0      662.91      709.40     28.01 o 
   2   6   0     2516.22     2511.83     66.02 o 
   3   6   0     3259.67     3127.34     94.99 o 
   4   6   0      512.22      585.72     37.76 o 
   5   6   0      764.58      777.60     19.32 o 
   6   6   0        3.74       12.81      7.89 o 
   7   6   0      410.51      440.11     18.04 o 
   8   6   0       47.28       63.79     15.20 o 
   9   6   0       27.25       80.69     10.83 o 
  10   6   0        0.15       40.52     18.92 o 
   1   7   0      435.53      410.40     16.22 o 
   2   7   0     1243.70     1327.13     30.35 o 
   3   7   0      389.72      427.61     21.47 o 
   4   7   0       43.35       29.55     10.35 o 
   5   7   0      224.60      267.85     20.02 o 
   6   7   0       45.04       41.84     10.04 o 
   7   7   0      554.07      439.21     20.11 o 
   8   7   0        1.65       34.11     15.18 o 
   9   7   0      142.21      163.74     15.82 o 
  10   7   0       12.55       81.71     26.46 o 
   0   8   0     4942.19     4922.82    117.75 o 
   1   8   0        0.81       -9.42     12.23 o 
   2   8   0      345.24      385.74     23.34 o 
   3   8   0      130.16      127.53     14.20 o 
   4   8   0      243.89      263.33     18.82 o 
   5   8   0      260.58      269.53     19.98 o 
   6   8   0        4.94        3.88      9.82 o 
   7   8   0       63.06       62.10     12.37 o 
   8   8   0       26.89       23.87     11.43 o 
   9   8   0      237.22      218.55     22.42 o 
   1   9   0       63.20       58.88     14.19 o 
   2   9   0      334.48      352.96     20.50 o 
   3   9   0      306.85      314.83     22.46 o 
   4   9   0        0.40      -15.01     14.93 o 
   5   9   0        0.20        4.21     13.70 o 
   6   9   0       87.49       88.46     11.11 o 
   7   9   0       17.42       33.38     12.68 o 
   8   9   0        2.10        7.08     12.60 o 
   0  10   0     1117.88     1149.23     64.27 o 
   1  10   0       49.56       45.08     15.26 o 
   2  10   0      253.71      302.47     25.57 o 
   3  10   0        6.97       57.21     15.83 o 
   4  10   0        4.12       24.71     14.76 o 
   5  10   0        0.01       14.95     18.05 o 
   6  10   0      468.03      436.77     24.70 o 
   7  10   0      239.48      266.92     28.47 o 
   1  11   0       31.45       50.59     26.54 o 
   2  11   0       41.71       47.05     15.79 o 
   3  11   0        0.01       11.77     18.48 o 
   4  11   0       94.43       93.00     30.07 o 
   5  11   0        7.43       68.60     47.60 o 
   0  12   0       29.77       29.57     15.24 o 
   1  12   0       73.27      179.62     73.84 o 
   2  12   0        0.51      151.44    139.59 o 
   3  12   0        1.07       59.51     41.94 o 
 -12   1   1        9.39       -8.42     14.81 o 
 -11   1   1      129.97      182.71     15.53 o 
 -10   1   1      380.54      372.59     21.14 o 
  -9   1   1       55.91       68.35      7.11 o 
  -8   1   1      279.84      269.79      9.67 o 
  -7   1   1      150.57      208.62      7.87 o 
  -6   1   1     1310.31     1288.92     16.38 o 
  -5   1   1      312.98      278.12      6.59 o 
  -4   1   1      666.79      682.67      9.07 o 
  -3   1   1     3182.03     3317.48     29.03 o 
  -2   1   1     9128.61     9276.38     91.55 o 
  -1   1   1     2952.74     3332.05     36.14 o 
   0   1   1       35.45       38.20      2.19 o 
   1   1   1     2537.19     3300.20     41.82 o 
   2   1   1    84404.09    81297.47    832.39 o 
   3   1   1     2337.75     2594.69     27.17 o 
   4   1   1     1544.59     1320.44     13.68 o 
   5   1   1       75.44      215.60      8.97 o 
   6   1   1     2399.68     2314.64     23.06 o 
   7   1   1      144.09      133.11      6.79 o 
   8   1   1     3266.93     3009.87     42.03 o 
   9   1   1       18.70      103.83      8.67 o 
  10   1   1      150.94      193.09     15.14 o 
  11   1   1       27.68       50.71     15.52 o 
  12   1   1        6.92       16.35     13.04 o 
 -12   2   1        1.07       37.67     15.34 o 
 -11   2   1       51.78       44.48     14.44 o 
 -10   2   1       77.99      128.77     10.59 o 
  -9   2   1      200.48      256.96     11.64 o 
  -8   2   1       12.10       23.54      5.09 o 
  -7   2   1       22.90       36.67      5.03 o 
  -6   2   1       75.01      107.48      5.31 o 
  -5   2   1       54.67      140.70     11.82 o 
  -4   2   1     1998.59     2030.57     21.40 o 
  -3   2   1     3435.04     3377.84     34.90 o 
  -2   2   1     4041.93     4124.93     40.02 o 
  -1   2   1     3737.15     3836.39     40.98 o 
   0   2   1     9237.53     8924.33    157.39 o 
   1   2   1     5343.02     5132.43     65.12 o 
   2   2   1      481.44      476.63      9.19 o 
   3   2   1     1040.21      912.38     11.01 o 
   4   2   1      530.99      529.84      8.63 o 
   5   2   1      736.58      838.43     13.39 o 
   6   2   1     1667.76     1762.66     24.02 o 
   7   2   1       10.20        8.68      4.35 o 
   8   2   1      525.13      474.86     14.56 o 
   9   2   1     1478.87     1502.73     28.16 o 
  10   2   1        0.46       30.23     10.02 o 
  11   2   1      257.63      266.18     16.45 o 
 -11   3   1       81.08       93.46     12.40 o 
 -10   3   1      136.62      127.02     12.60 o 
  -9   3   1       19.08       74.77      9.90 o 
  -8   3   1      661.75      638.71     17.63 o 
  -7   3   1      430.81      587.72     25.01 o 
  -6   3   1      187.54      172.73      8.81 o 
  -5   3   1     2472.32     2710.30     39.33 o 
  -4   3   1      249.33      369.89     13.57 o 
  -3   3   1     1717.09     1515.27     25.62 o 
  -2   3   1     2627.92     2605.71     29.12 o 
  -1   3   1       98.11      144.93     10.54 o 
   0   3   1      232.99      183.95      6.30 o 
   1   3   1      143.06      189.39      6.02 o 
   2   3   1     1079.88      931.51     22.08 o 
   3   3   1      117.74      248.08      7.88 o 
   4   3   1     2039.28     2111.15     22.37 o 
   5   3   1     1699.90     1546.04     18.98 o 
   6   3   1      181.39      201.95      7.83 o 
   7   3   1      233.90      279.62     28.43 o 
   8   3   1     1421.81     1295.63     24.85 o 
   9   3   1      169.27      182.27     12.71 o 
  10   3   1       65.95      117.22     18.95 o 
  11   3   1        1.48       -2.70     16.74 o 
 -11   4   1      298.87      263.17     16.12 o 
 -10   4   1       70.27      118.11     12.50 o 
  -9   4   1     1113.16     1115.43     27.87 o 
  -8   4   1        7.00       58.13      8.25 o 
  -7   4   1      218.98      203.57     11.08 o 
  -6   4   1       17.25       90.48      7.64 o 
  -5   4   1     1209.83     1234.65     15.97 o 
  -4   4   1      248.12      314.77      9.48 o 
  -3   4   1     4594.07     4179.41     39.31 o 
  -2   4   1      677.41      656.49     11.38 o 
  -1   4   1     1620.64     1430.38     37.33 o 
   0   4   1       44.00       37.60      4.33 o 
   1   4   1      258.86      315.28      9.66 o 
   2   4   1      103.15      182.83     15.20 o 
   3   4   1      195.15      204.80      7.81 o 
   4   4   1     2349.68     2132.50     25.51 o 
   5   4   1       52.39       37.22      4.52 o 
   6   4   1     6238.23     6068.71     69.76 o 
   7   4   1      481.17      395.69     13.43 o 
   8   4   1      716.09      646.63     17.70 o 
   9   4   1      673.74      642.12     18.94 o 
  10   4   1       25.31       51.81     10.30 o 
  11   4   1       13.45        4.76      9.75 o 
 -11   5   1       15.63       20.00     10.37 o 
 -10   5   1       47.95       64.36     10.72 o 
  -9   5   1      102.68       89.99     13.80 o 
  -8   5   1        4.02       29.45      7.32 o 
  -7   5   1      310.85      484.06     22.93 o 
  -6   5   1       41.78       64.36      8.41 o 
  -5   5   1        0.19      216.06     57.45 o 
  -4   5   1     1696.39     2100.20     59.78 o 
  -3   5   1     4085.80     4108.49    141.50 o 
  -2   5   1     3132.77     2979.38     37.86 o 
  -1   5   1     1473.21     1327.74     30.29 o 
   0   5   1       39.89       67.51      5.10 o 
   1   5   1     1112.18      946.97     23.80 o 
   2   5   1      249.59      297.62     55.88 o 
   3   5   1        3.34       35.15      4.80 o 
   4   5   1      891.96      960.64     74.55 o 
   5   5   1       76.58      117.98      7.35 o 
   6   5   1        0.41       -0.98      5.64 o 
   7   5   1       29.89       16.63      9.36 o 
   8   5   1        0.02       49.06     10.60 o 
   9   5   1       22.42       28.50     11.11 o 
  10   5   1        9.15       33.70     16.65 o 
  11   5   1       37.10       52.66     14.89 o 
 -10   6   1      166.98      239.86     21.35 o 
  -9   6   1      105.85      120.44     14.96 o 
  -8   6   1       11.47       15.10     10.35 o 
  -7   6   1       34.04       44.07      9.88 o 
  -6   6   1       83.42       64.63      9.69 o 
  -5   6   1      770.82      721.97     22.88 o 
  -4   6   1       71.66       40.52      7.49 o 
  -3   6   1     2929.04     2735.18     65.96 o 
  -2   6   1     2182.62     2083.76     33.65 o 
  -1   6   1     1360.10     1113.55     17.58 o 
   0   6   1      249.16      275.11     11.87 o 
   1   6   1      388.14      386.85     20.80 o 
   2   6   1     1097.17     1137.70     65.75 o 
   3   6   1       66.87       74.66      7.40 o 
   4   6   1      865.87      745.26     19.92 o 
   5   6   1        1.13       21.85      7.28 o 
   6   6   1      487.09      516.77     20.32 o 
   7   6   1       52.91       80.31     12.71 o 
   8   6   1       13.37        1.65      7.40 o 
   9   6   1      237.60      170.38     17.23 o 
  10   6   1       59.13       77.21     18.59 o 
 -10   7   1      296.48      277.79     21.04 o 
  -9   7   1       66.64       90.38     13.19 o 
  -8   7   1      123.60      114.71     16.16 o 
  -7   7   1        0.91       10.35     10.20 o 
  -6   7   1       69.63       73.41     10.98 o 
  -5   7   1       34.80       23.69     10.35 o 
  -4   7   1        4.14       27.01      9.30 o 
  -3   7   1      475.47      433.57     16.49 o 
  -2   7   1        0.64        4.21      7.91 o 
  -1   7   1      745.58      756.24     19.80 o 
   0   7   1      158.08      171.66     10.52 o 
   1   7   1      245.51      152.01     15.73 o 
   2   7   1     1297.34     1185.78     28.45 o 
   3   7   1      386.48      424.61     16.30 o 
   4   7   1      641.80      540.05     20.25 o 
   5   7   1       64.67       70.80     12.40 o 
   6   7   1       16.90       23.06     10.11 o 
   7   7   1        0.13       54.59     11.99 o 
   8   7   1      120.50      123.47     16.99 o 
   9   7   1       73.87       74.80     16.77 o 
  -9   8   1       70.17       71.87     16.78 o 
  -8   8   1       24.03       26.38     12.86 o 
  -7   8   1       64.98       43.70     11.71 o 
  -6   8   1       62.39       73.46     15.72 o 
  -5   8   1      424.75      308.39     33.61 o 
  -4   8   1      877.59      724.55     24.86 o 
  -3   8   1     1054.56     1186.88     31.09 o 
  -2   8   1        6.09       70.68     13.96 o 
  -1   8   1       93.00      142.24     14.45 o 
   0   8   1        2.03       77.90     13.99 o 
   1   8   1      263.18      212.18     17.38 o 
   2   8   1     1057.32     1137.03     35.50 o 
   3   8   1      218.12      175.84     18.91 o 
   4   8   1      695.39      632.06     23.71 o 
   5   8   1        3.00       34.60     12.70 o 
   6   8   1      461.45      459.71     29.33 o 
   7   8   1       60.90       43.29     12.97 o 
   8   8   1       65.61       33.55     13.17 o 
   9   8   1        0.63       16.40     13.25 o 
  -8   9   1       22.56       42.08     18.22 o 
  -7   9   1      254.43      228.44     19.21 o 
  -6   9   1      241.86      289.06     18.18 o 
  -5   9   1       93.57       96.68     14.92 o 
  -4   9   1        0.49       11.98     11.01 o 
  -3   9   1        0.97        1.32     12.66 o 
  -2   9   1      384.80      445.07     21.52 o 
  -1   9   1      140.10      145.76     16.77 o 
   0   9   1      420.43      402.94     26.83 o 
   1   9   1       38.76       82.37     15.08 o 
   2   9   1     1701.71     1735.59     42.26 o 
   3   9   1      119.97      138.99     19.20 o 
   4   9   1      507.26      436.28     26.46 o 
   5   9   1       42.56       72.70     18.08 o 
   6   9   1        0.36        7.40     10.77 o 
   7   9   1       48.67       29.03     13.07 o 
   8   9   1      234.75      261.82     22.21 o 
  -7  10   1        5.80        0.26     11.62 o 
  -6  10   1        1.04       55.16     12.29 o 
  -5  10   1        1.30       48.90     26.67 o 
  -4  10   1        3.55       37.18     15.09 o 
  -3  10   1        9.86       59.10     15.37 o 
  -2  10   1        4.71       38.52     14.37 o 
  -1  10   1        4.12       15.11     26.34 o 
   0  10   1      116.25      150.01     24.32 o 
   1  10   1      212.48      222.31     28.73 o 
   2  10   1        6.73       36.26     16.11 o 
   3  10   1        0.24        4.00     14.78 o 
   4  10   1       11.56       44.10     17.94 o 
   5  10   1       11.38       45.56     17.62 o 
   6  10   1        0.33       32.50     14.46 o 
   7  10   1        3.11       35.32     19.60 o 
  -5  11   1       86.56      178.74     31.37 o 
  -4  11   1      124.29      103.44     23.33 o 
  -3  11   1       27.38       81.32     31.49 o 
  -2  11   1        0.27       91.05     41.79 o 
  -1  11   1       57.44       95.08     24.25 o 
   0  11   1        8.53       34.11     11.95 o 
   1  11   1       45.32      117.84     26.40 o 
   2  11   1      376.70      274.72     25.06 o 
   3  11   1       36.03       29.77     19.07 o 
   4  11   1      141.69      140.67     20.57 o 
   5  11   1        0.59        4.91     17.52 o 
  -3  12   1       77.78      157.48     67.17 o 
  -2  12   1       52.18       86.35     86.96 o 
  -1  12   1       67.18       58.56     17.00 o 
   0  12   1      133.99      136.78     57.47 o 
   1  12   1        0.02       65.39     43.95 o 
   2  12   1      200.15      191.17     47.95 o 
   3  12   1       18.71       48.13     27.88 o 
 -12   0   2       88.46      119.91     21.75 o 
 -11   0   2       98.72       68.53     38.69 o 
 -10   0   2        7.00       71.05     12.87 o 
  -9   0   2      121.26      132.48     12.42 o 
  -8   0   2     3318.39     3082.36     45.96 o 
  -7   0   2        3.78       -2.10      5.28 o 
  -6   0   2      312.73      261.52      9.78 o 
  -5   0   2      839.41     1046.07     17.33 o 
  -4   0   2      222.72      215.10      8.95 o 
  -3   0   2     1060.31      930.84     14.05 o 
  -2   0   2       75.77       74.75      3.52 o 
  -1   0   2     4056.09     4100.43     64.66 o 
   1   0   2     2859.80     3082.17     38.65 o 
   2   0   2    17207.09    18019.71    267.77 o 
   3   0   2     6004.84     6077.34     69.57 o 
   4   0   2      698.74      679.57     13.61 o 
   5   0   2       17.25        8.10      3.91 o 
   6   0   2     3090.96     3066.91     40.80 o 
   7   0   2       98.72      112.35      9.76 o 
   8   0   2       90.39       89.43      9.59 o 
   9   0   2       11.98       12.41     11.33 o 
  10   0   2      313.90      352.87     27.18 o 
  11   0   2       24.50       39.37     19.75 o 
 -12   1   2       63.59       28.07     12.72 o 
 -11   1   2       11.97       21.02     10.94 o 
 -10   1   2      110.30      155.90     11.11 o 
  -9   1   2      120.47      117.61      8.64 o 
  -8   1   2       11.25       -0.69      4.66 o 
  -7   1   2      311.09      351.68      9.37 o 
  -6   1   2      247.10      299.11      7.28 o 
  -5   1   2       82.89       86.09      4.41 o 
  -4   1   2       70.31      172.28      5.05 o 
  -3   1   2        0.97       11.88      2.47 o 
  -2   1   2     1569.88     1602.11     29.04 o 
  -1   1   2     3180.97     3411.07     34.79 o 
   0   1   2      313.59      265.07      7.05 o 
   1   1   2     6628.12     7113.62     84.03 o 
   2   1   2      145.71      421.87     38.89 o 
   3   1   2     1107.70     1038.45     10.91 o 
   4   1   2     1747.74     1751.74     16.97 o 
   5   1   2     2906.47     2654.95     24.80 o 
   6   1   2     2283.08     2471.48     24.32 o 
   7   1   2       12.55       54.41      5.85 o 
   8   1   2       92.49      378.94     31.98 o 
   9   1   2        7.26       40.56      8.22 o 
  10   1   2        2.82       34.56     10.32 o 
  11   1   2        0.04        7.36     10.93 o 
 -12   2   2      111.11      127.20     18.16 o 
 -11   2   2        5.51       11.14     10.45 o 
 -10   2   2      128.59      165.48     13.18 o 
  -9   2   2      543.85      611.79     15.77 o 
  -8   2   2      174.93      281.20     10.33 o 
  -7   2   2      135.31      143.97      6.91 o 
  -6   2   2     1332.05     1145.80     14.27 o 
  -5   2   2      292.60      291.99      7.52 o 
  -4   2   2       18.21       51.19      3.85 o 
  -3   2   2      184.40      270.83      8.67 o 
  -2   2   2      133.31      216.21      6.20 o 
  -1   2   2     2534.82     2413.98     25.85 o 
   0   2   2      558.05      657.07     14.55 o 
   1   2   2     9956.53     9611.37    129.49 o 
   2   2   2       19.13       69.86      3.40 o 
   3   2   2      158.42      183.78      5.74 o 
   4   2   2      466.57      375.57      6.50 o 
   5   2   2      981.50      872.27     11.18 o 
   6   2   2     1375.40     1386.05     16.76 o 
   7   2   2       11.54       39.59      5.85 o 
   8   2   2      842.52      894.06     18.74 o 
   9   2   2      546.81      662.06     18.03 o 
  10   2   2      450.65      419.89     16.58 o 
  11   2   2      101.00      143.04     13.93 o 
 -11   3   2        2.36       10.13      9.26 o 
 -10   3   2       20.39       25.67      9.48 o 
  -9   3   2       20.44       55.48      9.23 o 
  -8   3   2     1009.88      925.45     18.88 o 
  -7   3   2     1886.83     1910.34     26.80 o 
  -6   3   2      347.85      548.19     20.79 o 
  -5   3   2       89.84       76.82      8.59 o 
  -4   3   2      414.80      538.73     14.26 o 
  -3   3   2      128.64      215.40      7.79 o 
  -2   3   2       31.35       28.72      3.60 o 
  -1   3   2    15171.94    13226.70    139.04 o 
   0   3   2     2313.42     2426.60     35.77 o 
   1   3   2       11.37       59.57      3.74 o 
   2   3   2       29.68       37.76      3.94 o 
   3   3   2      673.50      660.17     10.27 o 
   4   3   2       11.59       52.64      4.99 o 
   5   3   2     3097.73     3059.66     30.34 o 
   6   3   2      670.88      627.22     11.23 o 
   7   3   2      116.11      177.81      9.97 o 
   8   3   2      619.52      889.29     18.19 o 
   9   3   2        1.63       28.25      7.48 o 
  10   3   2      297.87      271.77     15.97 o 
  11   3   2        1.52       -4.95     14.40 o 
 -11   4   2        0.82       28.14     10.57 o 
 -10   4   2       42.19       70.30     12.14 o 
  -9   4   2      105.82      279.06     32.25 o 
  -8   4   2       49.16      100.15     10.43 o 
  -7   4   2      236.36      223.61     16.86 o 
  -6   4   2     1289.58     1380.60     23.70 o 
  -5   4   2       76.97      106.77      6.03 o 
  -4   4   2      366.98      371.09      9.81 o 
  -3   4   2      522.66      474.63     11.99 o 
  -2   4   2     6270.39     5595.57     88.25 o 
  -1   4   2     5092.98     4774.52     54.05 o 
   0   4   2        6.81        6.51      3.70 o 
   1   4   2      270.58      248.50      7.17 o 
   2   4   2     1490.51     1238.11     27.06 o 
   3   4   2      220.02      198.17      8.20 o 
   4   4   2      640.28      722.98     27.28 o 
   5   4   2      150.58      145.72      9.87 o 
   6   4   2      158.63      564.42     36.86 o 
   7   4   2        3.37      152.73     13.61 o 
   8   4   2       75.98      230.07     22.71 o 
   9   4   2        9.55       56.94      9.62 o 
  10   4   2       20.08       23.44      9.16 o 
  11   4   2        2.64        9.25     11.08 o 
 -11   5   2       10.02       15.08     10.42 o 
 -10   5   2      133.35      122.21     13.08 o 
  -9   5   2       27.86       45.72     10.85 o 
  -8   5   2      125.15      126.65     11.35 o 
  -7   5   2      191.35      311.97     13.29 o 
  -6   5   2       40.57       92.80      9.24 o 
  -5   5   2      555.76      488.40     12.24 o 
  -4   5   2     2994.68     3013.25     34.69 o 
  -3   5   2      227.97      258.88      7.23 o 
  -2   5   2       12.37       66.99      4.70 o 
  -1   5   2       84.23      156.14      5.53 o 
   0   5   2     1531.60     1337.91     27.54 o 
   1   5   2     1308.91     1208.07     19.75 o 
   2   5   2      733.76      674.80     22.00 o 
   3   5   2      101.63      148.64      7.22 o 
   4   5   2      414.58      420.90     21.03 o 
   5   5   2      262.22      307.15      9.34 o 
   6   5   2      195.27      165.37     11.48 o 
   7   5   2       63.73       81.18     11.67 o 
   8   5   2     1925.42     1767.15     37.67 o 
   9   5   2       15.85       36.59     11.61 o 
  10   5   2      321.18      304.15     21.22 o 
 -10   6   2      106.37      104.69     18.22 o 
  -9   6   2       91.58      116.06     14.60 o 
  -8   6   2      306.29      302.12     23.31 o 
  -7   6   2       28.53       21.47      8.59 o 
  -6   6   2      182.48      167.91     12.45 o 
  -5   6   2      695.17      638.11     15.46 o 
  -4   6   2      248.21      406.04     13.25 o 
  -3   6   2      346.57      260.94      8.90 o 
  -2   6   2     1819.54     1634.32     41.00 o 
  -1   6   2      903.15      943.63     19.64 o 
   0   6   2       17.85       37.43      5.68 o 
   1   6   2       61.36       42.23      6.41 o 
   2   6   2        0.13       20.72      5.18 o 
   3   6   2        7.56       15.20      5.72 o 
   4   6   2       21.53       89.25     10.47 o 
   5   6   2       77.04       66.85      8.99 o 
   6   6   2        9.28       22.56      8.76 o 
   7   6   2      296.92      288.43     18.81 o 
   8   6   2      101.70       63.90     12.14 o 
   9   6   2      130.87      185.86     17.72 o 
  10   6   2       95.10      113.00     15.66 o 
 -10   7   2      172.23      199.92     22.45 o 
  -9   7   2       62.45       39.02     12.06 o 
  -8   7   2      214.13      221.89     16.35 o 
  -7   7   2      173.66      227.90     20.41 o 
  -6   7   2      131.70      131.23     13.52 o 
  -5   7   2      138.73      139.44     12.66 o 
  -4   7   2      100.38      268.86     34.20 o 
  -3   7   2      154.52      198.48     13.24 o 
  -2   7   2      839.07      802.18     22.58 o 
  -1   7   2     4587.65     4361.99     75.96 o 
   0   7   2      159.11      150.75     12.87 o 
   1   7   2      359.70      373.94     13.30 o 
   2   7   2      241.44      368.02     31.97 o 
   3   7   2      346.51      281.09     17.59 o 
   4   7   2       22.23      107.84     14.02 o 
   5   7   2      150.31      123.67     14.86 o 
   6   7   2      218.52      211.02     16.89 o 
   7   7   2       10.08       16.09     10.50 o 
   8   7   2        0.14        1.93     10.66 o 
   9   7   2        0.06        8.26     12.99 o 
  -9   8   2       19.47       22.82     13.13 o 
  -8   8   2       38.86       54.67     13.97 o 
  -7   8   2       77.77       59.60     13.20 o 
  -6   8   2       41.97       87.14     12.49 o 
  -5   8   2      275.72      223.62     24.59 o 
  -4   8   2     1042.01      992.01     30.29 o 
  -3   8   2      163.94      234.16     15.77 o 
  -2   8   2      350.67      323.71     16.01 o 
  -1   8   2       59.84       33.90     10.36 o 
   0   8   2       34.84       35.56     12.86 o 
   1   8   2      971.56      792.06     26.22 o 
   2   8   2       68.23       84.69     16.38 o 
   3   8   2      544.41      534.86     26.68 o 
   4   8   2       62.51       61.40     15.99 o 
   5   8   2        7.92       14.49     11.53 o 
   6   8   2       72.22       84.63     13.77 o 
   7   8   2       31.26       17.87     11.01 o 
   8   8   2        0.45       11.19     11.80 o 
   9   8   2       17.32       35.38     30.56 o 
  -8   9   2       78.53       98.01     24.70 o 
  -7   9   2      193.61      215.38     18.50 o 
  -6   9   2      135.56      154.72     14.93 o 
  -5   9   2      147.74      154.17     16.57 o 
  -4   9   2       26.21       44.44     11.85 o 
  -3   9   2       58.06       44.36     11.31 o 
  -2   9   2      167.77      163.87     16.69 o 
  -1   9   2      773.41      790.86     27.21 o 
   0   9   2        0.53      -10.16     15.53 o 
   1   9   2       22.65       12.63     13.24 o 
   2   9   2        1.77       95.84     18.76 o 
   3   9   2      328.80      346.78     24.28 o 
   4   9   2       16.94       64.20     17.84 o 
   5   9   2       45.96       35.21     16.56 o 
   6   9   2      129.06      162.49     18.85 o 
   7   9   2      143.02      154.91     19.75 o 
   8   9   2        5.35       49.94     16.77 o 
  -7  10   2       12.23        8.26     13.51 o 
  -6  10   2      214.39      296.40     20.16 o 
  -5  10   2      294.03      227.96     27.96 o 
  -4  10   2      426.42      492.52     27.18 o 
  -3  10   2      541.70      485.28     26.29 o 
  -2  10   2      408.23      389.91     21.14 o 
  -1  10   2       10.07       12.81     14.45 o 
   0  10   2       55.81       55.70     14.13 o 
   1  10   2       16.45       10.31     14.07 o 
   2  10   2       40.04       54.71     24.94 o 
   3  10   2       40.88       63.37     17.96 o 
   4  10   2      201.30      243.74     31.01 o 
   5  10   2      146.26      147.03     21.91 o 
   6  10   2      127.53      128.13     26.67 o 
   7  10   2       47.31       59.99     19.52 o 
  -5  11   2       33.49       88.61     29.35 o 
  -4  11   2      146.93      219.26     22.75 o 
  -3  11   2        3.10       42.34     23.87 o 
  -2  11   2        4.95       88.33     35.41 o 
  -1  11   2      135.41      206.45     44.31 o 
   0  11   2      147.21       49.88     21.75 o 
   1  11   2       49.42      102.45     17.86 o 
   2  11   2       32.53       56.89     17.44 o 
   3  11   2        1.28       22.31     22.86 o 
   4  11   2       30.90       42.74     19.75 o 
   5  11   2        0.01       26.37     30.48 o 
  -3  12   2       11.47      145.10     68.72 o 
  -2  12   2       17.10       88.29     68.72 o 
  -1  12   2       15.42       17.45     47.87 o 
   0  12   2        1.05       21.85     18.44 o 
   1  12   2      135.12      108.16     22.41 o 
   2  12   2      219.02      285.90     51.13 o 
 -12   1   3       47.00       62.04     16.11 o 
 -11   1   3        8.57        8.95      9.25 o 
 -10   1   3     1165.65      987.30     21.72 o 
  -9   1   3      203.92      221.95     10.70 o 
  -8   1   3        0.19       -3.26      4.93 o 
  -7   1   3      106.46      128.87      6.63 o 
  -6   1   3      365.50      324.03      7.62 o 
  -5   1   3       48.30       84.60      4.19 o 
  -4   1   3      281.50      376.82      7.13 o 
  -3   1   3      971.87      986.26     13.24 o 
  -2   1   3    15333.35    14891.75    165.11 o 
  -1   1   3    13328.05    14694.36    141.61 o 
   0   1   3     4487.93     4709.10     47.21 o 
   1   1   3     4774.65     5384.31     63.66 o 
   2   1   3    15811.36    16509.77    136.22 o 
   3   1   3     8722.43     8729.15     67.08 o 
   4   1   3      439.05      464.72      7.30 o 
   5   1   3      959.17     1259.37     17.12 o 
   6   1   3      613.26      595.52     10.03 o 
   7   1   3      951.50     1029.88     15.84 o 
   8   1   3      143.21      252.08     14.55 o 
   9   1   3      146.68      175.76     12.57 o 
  10   1   3      345.51      303.64     27.29 o 
  11   1   3       46.29       96.16     14.04 o 
 -12   2   3      242.36      302.01     24.59 o 
 -11   2   3       95.96      114.81     12.58 o 
 -10   2   3      265.34      242.08     15.51 o 
  -9   2   3        3.33       49.27      7.44 o 
  -8   2   3     1150.21     1044.00     20.03 o 
  -7   2   3        3.94        0.91      3.74 o 
  -6   2   3     1061.26     1089.24     14.65 o 
  -5   2   3      397.58      359.81      8.12 o 
  -4   2   3      406.72      438.44     12.36 o 
  -3   2   3       50.86       74.53      4.39 o 
  -2   2   3     6014.54     5727.21     58.94 o 
  -1   2   3     1862.36     1836.34     18.49 o 
   0   2   3    34143.70    34206.41    505.99 o 
   1   2   3    17472.95    17029.27    154.27 o 
   2   2   3      152.23      163.81      4.30 o 
   3   2   3     1654.82     1756.73     18.74 o 
   4   2   3       82.11       70.26      4.59 o 
   5   2   3      357.12      301.88      6.70 o 
   6   2   3      118.79      274.89      7.58 o 
   7   2   3     1348.53     1410.03     20.50 o 
   8   2   3      144.49      249.27     11.50 o 
   9   2   3      172.21      215.82     11.79 o 
  10   2   3      101.95      135.29     13.21 o 
  11   2   3      129.05      150.95     15.09 o 
 -11   3   3       55.48       65.87     11.76 o 
 -10   3   3      136.92      171.93     13.87 o 
  -9   3   3      355.94      324.29     19.87 o 
  -8   3   3      643.74      695.74     17.06 o 
  -7   3   3        6.99       68.53      6.93 o 
  -6   3   3     1345.51     1446.81     19.69 o 
  -5   3   3       15.27        5.97      3.14 o 
  -4   3   3     3357.77     3388.88     33.32 o 
  -3   3   3      801.97      832.35     34.53 o 
  -2   3   3     3390.33     3367.88     45.95 o 
  -1   3   3       97.21       56.03      4.74 o 
   0   3   3        2.76        6.56      2.76 o 
   1   3   3     2820.77     2640.47     42.24 o 
   2   3   3      128.06       98.37      5.10 o 
   3   3   3      279.93      320.39      7.91 o 
   4   3   3      294.61      284.53      7.76 o 
   5   3   3     1719.73     1836.89     19.39 o 
   6   3   3      481.90      427.76      9.73 o 
   7   3   3       90.22       79.48      7.19 o 
   8   3   3       27.37       40.66      7.26 o 
   9   3   3      371.17      432.07     14.15 o 
  10   3   3       53.22      125.21     12.25 o 
  11   3   3        3.89       15.43     13.37 o 
 -11   4   3       45.37       16.95     12.95 o 
 -10   4   3       35.58       16.09      9.28 o 
  -9   4   3       99.94      151.69     12.26 o 
  -8   4   3      206.19      232.78     11.84 o 
  -7   4   3      119.14      128.66      9.33 o 
  -6   4   3     3697.27     3491.49     44.44 o 
  -5   4   3      316.51      453.00      9.77 o 
  -4   4   3      636.54      691.46     10.93 o 
  -3   4   3      167.35      176.26      5.94 o 
  -2   4   3     7296.80     6595.03     78.54 o 
  -1   4   3      337.37      414.84      9.51 o 
   0   4   3      979.75      981.11     16.41 o 
   1   4   3       92.72       46.81      5.16 o 
   2   4   3     1641.50     1458.97     21.43 o 
   3   4   3     2417.52     2222.58     28.84 o 
   4   4   3      298.71      237.90      6.94 o 
   5   4   3     1562.98     1623.51     21.00 o 
   6   4   3       14.31       39.76      6.91 o 
   7   4   3     1993.54     2166.21     37.51 o 
   8   4   3       15.47       19.86      8.02 o 
   9   4   3      319.85      273.42     13.60 o 
  10   4   3      128.73      145.22     13.73 o 
  11   4   3       71.82       49.44     20.97 o 
 -11   5   3       11.51       -5.24      9.71 o 
 -10   5   3        3.15        7.79     11.34 o 
  -9   5   3        3.39       38.67      8.48 o 
  -8   5   3      105.11      205.30     14.54 o 
  -7   5   3      149.56      215.14     12.34 o 
  -6   5   3       90.92       59.80      7.85 o 
  -5   5   3      150.95      112.91      7.54 o 
  -4   5   3      388.04      353.92     12.88 o 
  -3   5   3      110.68       80.16      7.16 o 
  -2   5   3      362.05      402.94      9.97 o 
  -1   5   3     1132.66      952.41     15.12 o 
   0   5   3      194.51      117.14      7.39 o 
   1   5   3        0.07       10.60      3.92 o 
   2   5   3     1188.08      989.69     15.05 o 
   3   5   3       13.60       15.55      4.85 o 
   4   5   3     1025.74     1040.58     16.62 o 
   5   5   3      777.96      965.34     26.55 o 
   6   5   3       16.17        4.71      6.18 o 
   7   5   3        0.77       55.23      9.88 o 
   8   5   3      228.38      432.06     61.61 o 
   9   5   3        4.94       21.30     10.72 o 
  10   5   3        0.41       64.72     12.39 o 
 -10   6   3       50.76       64.22     14.67 o 
  -9   6   3       16.47       29.52     11.10 o 
  -8   6   3       10.46       14.76      9.28 o 
  -7   6   3      109.44      140.64     12.20 o 
  -6   6   3       97.51      103.36     10.42 o 
  -5   6   3      197.46      255.25     13.42 o 
  -4   6   3     1587.51     1433.76     27.81 o 
  -3   6   3     1137.22     1156.10     20.30 o 
  -2   6   3       82.85      216.00     12.06 o 
  -1   6   3       61.85       71.77      4.80 o 
   0   6   3     1117.15      880.03     22.05 o 
   1   6   3     3491.03     3047.99     55.09 o 
   2   6   3     1601.17     1558.67     32.87 o 
   3   6   3     1517.18     1494.98     73.65 o 
   4   6   3        6.49       20.08      8.40 o 
   5   6   3      141.84      153.20     11.34 o 
   6   6   3       21.68       26.55     10.37 o 
   7   6   3       25.60       21.23     11.26 o 
   8   6   3       34.51       60.85     14.20 o 
   9   6   3      125.77      138.37     19.63 o 
  10   6   3      202.02      161.68     18.25 o 
 -10   7   3        0.58       36.68     12.80 o 
  -9   7   3        2.10        5.61      9.63 o 
  -8   7   3       10.33       24.55      9.84 o 
  -7   7   3      319.77      318.43     16.55 o 
  -6   7   3       89.65      113.24     12.53 o 
  -5   7   3       42.67       32.88      9.01 o 
  -4   7   3      322.82      344.16     17.22 o 
  -3   7   3       16.18       29.65      8.41 o 
  -2   7   3     2323.77     2236.74     31.90 o 
  -1   7   3      351.10      356.24      9.60 o 
   0   7   3      382.00      305.77     12.89 o 
   1   7   3       25.18       26.31      7.30 o 
   2   7   3      524.81      542.08     28.09 o 
   3   7   3     2375.53     2084.25     40.75 o 
   4   7   3     1265.70     1201.54     33.55 o 
   5   7   3       47.42       53.59     10.84 o 
   6   7   3       42.97       78.46     13.55 o 
   7   7   3        0.62        0.25     10.60 o 
   8   7   3       31.21       27.48     12.40 o 
   9   7   3       26.53       40.89     16.50 o 
  -9   8   3       13.04       34.55     12.85 o 
  -8   8   3       61.50       45.60     13.10 o 
  -7   8   3       16.25       29.41     13.05 o 
  -6   8   3      604.67      619.28     22.76 o 
  -5   8   3       62.44       58.71     14.62 o 
  -4   8   3        0.08       50.27     11.59 o 
  -3   8   3      293.79      245.98     21.52 o 
  -2   8   3      208.38      198.66     13.74 o 
  -1   8   3      327.54      336.50     16.10 o 
   0   8   3      530.81      439.71     20.53 o 
   1   8   3     1194.33     1147.18     55.33 o 
   2   8   3     1317.98     1045.18     37.26 o 
   3   8   3       79.08      128.82     18.21 o 
   4   8   3       36.96       48.48     15.83 o 
   5   8   3      105.03       96.20     18.24 o 
   6   8   3      185.07      196.40     20.27 o 
   7   8   3       70.81       58.09     12.54 o 
   8   8   3       95.38      101.08     23.84 o 
   9   8   3       86.37       57.70     15.07 o 
  -8   9   3        3.80       17.35     11.60 o 
  -7   9   3        5.68       25.62     12.25 o 
  -6   9   3      123.93      116.23     16.57 o 
  -5   9   3        4.11       20.05     10.01 o 
  -4   9   3      188.54      251.36     17.30 o 
  -3   9   3      141.99      167.96     22.07 o 
  -2   9   3      769.77      703.22     24.51 o 
  -1   9   3      524.97      540.68     21.43 o 
   0   9   3      708.70      632.65     24.08 o 
   1   9   3      486.47      408.84     22.36 o 
   2   9   3      320.87      362.16     27.55 o 
   3   9   3      106.20      142.81     19.44 o 
   4   9   3      298.50      312.12     27.50 o 
   5   9   3       67.78       64.90     18.74 o 
   6   9   3       12.99       24.80     13.30 o 
   7   9   3       17.14       33.04     16.51 o 
   8   9   3       72.97       54.46     18.13 o 
  -7  10   3       40.80       45.29     12.99 o 
  -6  10   3       15.26       22.44     14.50 o 
  -5  10   3       40.82       50.89     15.72 o 
  -4  10   3       15.50       24.84     11.49 o 
  -3  10   3      171.79      140.62     16.36 o 
  -2  10   3       60.70       57.74     27.35 o 
  -1  10   3        9.75       40.10     18.74 o 
   0  10   3      281.87      260.58     18.15 o 
   1  10   3       65.07       61.66     16.14 o 
   2  10   3       50.54       41.40     16.02 o 
   3  10   3       29.69       27.84     17.00 o 
   4  10   3        0.97       26.21     17.92 o 
   5  10   3       12.60       23.59     17.00 o 
   6  10   3        1.17       20.91     20.17 o 
  -5  11   3        3.03       32.63     15.14 o 
  -4  11   3      949.68     1045.53     47.52 o 
  -3  11   3      248.96      373.48     54.89 o 
  -2  11   3       63.84       75.46     28.24 o 
  -1  11   3       74.74      122.86     41.69 o 
   0  11   3        2.17       28.58     26.50 o 
   1  11   3      339.98      265.45     22.49 o 
   2  11   3        2.04        8.90     17.15 o 
   3  11   3       22.86       31.63     16.70 o 
   4  11   3      137.72      146.31     33.28 o 
   5  11   3      200.21      216.17     29.25 o 
  -3  12   3        3.47      156.56     77.19 o 
  -2  12   3      170.77      372.13     59.40 o 
  -1  12   3       15.55       95.19     50.28 o 
   0  12   3      132.97      106.90     36.19 o 
   1  12   3       30.18       29.26     18.44 o 
   2  12   3        3.30        6.72     18.29 o 
 -12   0   4        9.20       17.41     13.30 o 
 -11   0   4      128.92      135.55     21.32 o 
 -10   0   4       35.80       21.20     11.15 o 
  -9   0   4     1361.54     1369.61     32.57 o 
  -8   0   4     1876.78     1661.36     30.96 o 
  -7   0   4       89.39      106.87      9.10 o 
  -6   0   4     1105.28     1209.83     20.16 o 
  -5   0   4      475.26      401.68     10.66 o 
  -4   0   4     1876.40     1927.52     28.84 o 
  -3   0   4        7.62       29.87      4.30 o 
  -2   0   4   102839.87    97345.63   1404.09 o 
  -1   0   4     5822.98     6060.73     85.87 o 
   0   0   4    22866.41    25480.85    344.99 o 
   1   0   4        0.97       -3.04      2.48 o 
   2   0   4    16325.53    16437.79    191.42 o 
   3   0   4     2724.49     2607.67     31.66 o 
   4   0   4     1548.39     1634.59     22.99 o 
   5   0   4     7297.99     7230.03     84.43 o 
   6   0   4     5349.38     5128.04     68.69 o 
   7   0   4        3.62       10.82      6.77 o 
   8   0   4      119.98       89.42     11.18 o 
   9   0   4     1220.86     1063.02     36.62 o 
  10   0   4       25.36       35.24     14.91 o 
  11   0   4       37.06       68.36     18.99 o 
 -12   1   4       12.21       45.72     24.06 o 
 -11   1   4      190.64      190.85     14.10 o 
 -10   1   4        0.70       59.15      7.86 o 
  -9   1   4       21.01       27.27      6.55 o 
  -8   1   4        0.18       -0.55      4.62 o 
  -7   1   4      418.62      471.16     10.24 o 
  -6   1   4      106.95      172.25      5.93 o 
  -5   1   4     1463.59     1575.33     16.60 o 
  -4   1   4      517.98      535.87      8.16 o 
  -3   1   4       27.62       15.40      3.21 o 
  -2   1   4      339.48      306.75      6.15 o 
  -1   1   4     5611.17     5969.69     54.17 o 
   0   1   4     2167.50     2004.90     33.07 o 
   1   1   4     1254.17     1159.44     14.49 o 
   2   1   4     4249.76     3905.50     35.10 o 
   3   1   4     1647.41     1937.64     24.36 o 
   4   1   4        4.53       43.24      3.46 o 
   5   1   4      264.43      388.55     11.85 o 
   6   1   4        6.69       29.78      3.72 o 
   7   1   4     1808.70     1606.85     20.82 o 
   8   1   4        0.73       48.73      6.51 o 
   9   1   4       23.34       35.15      7.93 o 
  10   1   4        7.79       62.82     11.39 o 
  11   1   4       22.89       49.07     12.76 o 
 -12   2   4       38.24      100.96     18.08 o 
 -11   2   4      161.58      199.57     15.98 o 
 -10   2   4        9.96       52.97      9.84 o 
  -9   2   4      374.85      410.34     14.53 o 
  -8   2   4     1126.09     1149.03     27.60 o 
  -7   2   4        0.13        5.64      4.35 o 
  -6   2   4      390.04      543.65     36.40 o 
  -5   2   4       47.05       51.31      4.17 o 
  -4   2   4     1745.95     1977.37     28.70 o 
  -3   2   4     1320.66     1610.58     23.49 o 
  -2   2   4     8979.70     8773.46     72.77 o 
  -1   2   4     2021.09     1909.54     20.49 o 
   0   2   4    50491.52    52470.83    616.48 o 
   1   2   4     2086.90     2024.53     31.70 o 
   2   2   4     3158.62     3119.25     38.56 o 
   3   2   4     1039.28     1052.45     12.37 o 
   4   2   4      605.14      568.85      8.36 o 
   5   2   4      253.42      267.90      6.38 o 
   6   2   4     2742.84     2669.02     27.04 o 
   7   2   4     1356.75     1315.39     20.44 o 
   8   2   4      201.55      206.06     10.91 o 
   9   2   4       67.39      119.78      9.97 o 
  10   2   4      127.48      118.95     13.00 o 
  11   2   4        4.34       20.99     11.39 o 
 -12   3   4       12.65       15.12     10.52 o 
 -11   3   4       62.40       61.01     11.23 o 
 -10   3   4       27.00       29.36      9.51 o 
  -9   3   4     1089.68      941.98     22.50 o 
  -8   3   4       42.53       77.67      7.90 o 
  -7   3   4      679.01      666.05     17.80 o 
  -6   3   4      196.70      262.16      8.56 o 
  -5   3   4       15.29       38.87      4.12 o 
  -4   3   4     5040.09     4715.75     44.70 o 
  -3   3   4     1428.36     1340.55     23.61 o 
  -2   3   4     4186.21     3739.46     41.90 o 
  -1   3   4      474.90      529.56     16.61 o 
   0   3   4      646.93      750.90     13.97 o 
   1   3   4       74.62       63.30      3.15 o 
   2   3   4      234.81      308.06      6.86 o 
   3   3   4      336.13      321.28      8.02 o 
   4   3   4      584.30      543.66      9.36 o 
   5   3   4      226.07      320.00     11.77 o 
   6   3   4      133.71      165.80      8.23 o 
   7   3   4     1340.16     1337.41     20.60 o 
   8   3   4      214.33      323.53     12.31 o 
   9   3   4      212.01      345.60     19.33 o 
  10   3   4      125.09      202.38     16.62 o 
  11   3   4      161.94      192.46     26.17 o 
 -11   4   4        1.06       56.51     12.68 o 
 -10   4   4        2.04       48.98      8.80 o 
  -9   4   4      331.94      311.40     15.37 o 
  -8   4   4       13.90       32.98      7.40 o 
  -7   4   4      624.71      506.34     14.22 o 
  -6   4   4      164.52      207.86      9.78 o 
  -5   4   4      888.60     1149.46    109.56 o 
  -4   4   4      406.28      598.02     14.95 o 
  -3   4   4     3597.54     3780.87     38.34 o 
  -2   4   4        0.16        1.46      2.61 o 
  -1   4   4      502.69      485.50     20.79 o 
   0   4   4      202.56      238.17     11.29 o 
   1   4   4      488.14      498.08      9.77 o 
   2   4   4     1847.67     1902.83     31.18 o 
   3   4   4       88.92      158.25      7.22 o 
   4   4   4       13.58       45.23      4.79 o 
   5   4   4      107.59      175.25      7.38 o 
   6   4   4       24.41       18.84      6.17 o 
   7   4   4      176.33      344.79     15.56 o 
   8   4   4       71.27       92.80     12.05 o 
   9   4   4        4.22       26.19      9.86 o 
  10   4   4        8.90       13.74     10.68 o 
  11   4   4        0.10       51.48     29.39 o 
 -11   5   4        1.25        4.98      8.95 o 
 -10   5   4       29.62       25.01      7.61 o 
  -9   5   4      171.97      160.46     13.01 o 
  -8   5   4      238.82      242.36     14.24 o 
  -7   5   4      900.35      803.02     19.55 o 
  -6   5   4      318.33      437.51     16.34 o 
  -5   5   4       74.84       51.93      6.51 o 
  -4   5   4     4074.77     4080.99     47.86 o 
  -3   5   4      270.59      439.11     20.55 o 
  -2   5   4     1610.29     1473.18     20.80 o 
  -1   5   4       87.84      143.06      6.53 o 
   0   5   4       36.53        6.97      4.76 o 
   1   5   4     1230.04     1424.89     60.75 o 
   2   5   4       23.62      111.14     14.24 o 
   3   5   4     2214.90     2220.21     74.29 o 
   4   5   4      320.14      318.87     10.96 o 
   5   5   4     2442.53     2363.50     34.58 o 
   6   5   4      324.47      312.20     15.76 o 
   7   5   4     2332.73     2119.73     37.51 o 
   8   5   4      367.35      314.14     16.19 o 
   9   5   4       46.13       80.52     12.63 o 
  10   5   4      228.97      203.38     17.68 o 
 -10   6   4        2.89       -5.31     11.67 o 
  -9   6   4      119.24       99.12     13.53 o 
  -8   6   4       51.12       34.19     14.36 o 
  -7   6   4       80.32       91.01     11.07 o 
  -6   6   4        0.88        9.53      7.06 o 
  -5   6   4       21.24       30.84      6.05 o 
  -4   6   4      595.02      764.47     30.08 o 
  -3   6   4      157.76      210.05     30.06 o 
  -2   6   4      767.48      771.90     29.14 o 
  -1   6   4      402.81      328.20     10.80 o 
   0   6   4       54.01       82.72      6.92 o 
   1   6   4     1838.59     1556.29     41.14 o 
   2   6   4       86.90      167.02      7.34 o 
   3   6   4     1461.30     1418.50     27.43 o 
   4   6   4        2.12        6.10      8.38 o 
   5   6   4       74.82       58.93      9.16 o 
   6   6   4     1255.22     1245.00     45.61 o 
   7   6   4      237.67      291.38     27.39 o 
   8   6   4      107.17       84.29     14.67 o 
   9   6   4      105.85      127.88     15.70 o 
  10   6   4        6.69       37.71     12.89 o 
 -10   7   4       19.47       33.53     12.03 o 
  -9   7   4       48.16       46.92     11.71 o 
  -8   7   4        4.72       22.73     10.13 o 
  -7   7   4        1.76       30.92      9.46 o 
  -6   7   4      153.36      147.29     12.00 o 
  -5   7   4       43.31       71.06      9.92 o 
  -4   7   4      625.75      709.90     19.98 o 
  -3   7   4      198.67      162.49      8.98 o 
  -2   7   4       39.37      114.49      8.65 o 
  -1   7   4      311.82      371.49     12.77 o 
   0   7   4       55.35       85.90     10.56 o 
   1   7   4      163.35      234.50     18.71 o 
   2   7   4      831.56      836.28     24.18 o 
   3   7   4     1469.24     1336.05     65.40 o 
   4   7   4     1328.97     1069.31     31.92 o 
   5   7   4      454.74      489.11     23.61 o 
   6   7   4      326.71      291.48     27.24 o 
   7   7   4      152.28      184.23     16.26 o 
   8   7   4        0.36       22.18     12.55 o 
   9   7   4       11.31       40.69     21.97 o 
  -9   8   4       61.32       83.28     13.03 o 
  -8   8   4        0.06       -3.28     10.66 o 
  -7   8   4        2.78        4.23     10.45 o 
  -6   8   4       65.51      119.16     23.17 o 
  -5   8   4      127.07      168.12     25.87 o 
  -4   8   4      560.60      511.91     28.36 o 
  -3   8   4       46.01       39.33     10.04 o 
  -2   8   4      848.04      845.19     27.29 o 
  -1   8   4       92.86      105.05     10.92 o 
   0   8   4     2624.94     2554.13     85.78 o 
   1   8   4      548.78      448.03     32.43 o 
   2   8   4       23.74      109.32     17.34 o 
   3   8   4      137.11      121.00     19.09 o 
   4   8   4       31.37       84.73     17.54 o 
   5   8   4        2.87      108.78     19.26 o 
   6   8   4      527.37      358.40     29.16 o 
   7   8   4       32.89       42.24     13.32 o 
   8   8   4        0.21        0.53     13.72 o 
  -8   9   4       29.38       34.87     12.17 o 
  -7   9   4       13.75       76.05     13.90 o 
  -6   9   4       10.89        7.39      9.62 o 
  -5   9   4       24.11       46.60     12.67 o 
  -4   9   4      215.94      268.44     19.33 o 
  -3   9   4       67.52       70.72     14.95 o 
  -2   9   4      723.01      834.59     35.95 o 
  -1   9   4        8.68        8.13     15.67 o 
   0   9   4      285.42      207.76     25.83 o 
   1   9   4      585.33      620.77     25.76 o 
   2   9   4       81.80       90.87     17.31 o 
   3   9   4       35.43       51.63     17.04 o 
   4   9   4      247.80      214.01     22.75 o 
   5   9   4      211.54      239.44     23.98 o 
   6   9   4       22.76       35.52     14.69 o 
   7   9   4       34.74       65.81     21.39 o 
  -7  10   4       11.08       48.65     30.37 o 
  -6  10   4        0.23       14.02      9.89 o 
  -5  10   4        0.16       34.49     15.01 o 
  -4  10   4       79.33       81.24     23.46 o 
  -3  10   4        6.45       49.15     22.03 o 
  -2  10   4       67.28      146.23     25.27 o 
  -1  10   4      205.70      194.24     26.52 o 
   0  10   4      269.35      306.37     26.73 o 
   1  10   4       35.51       39.44     15.66 o 
   2  10   4       21.60       74.93     18.36 o 
   3  10   4      291.61      299.11     25.65 o 
   4  10   4      374.28      332.94     27.68 o 
   5  10   4      111.44      133.30     22.99 o 
   6  10   4      159.95      144.45     19.07 o 
  -5  11   4      240.79      186.34     34.32 o 
  -4  11   4      204.36      336.17     47.39 o 
  -3  11   4       10.56       73.59     25.04 o 
  -2  11   4       71.03      121.26     29.51 o 
  -1  11   4        0.76      105.90     41.78 o 
   0  11   4        8.32       29.89     29.11 o 
   1  11   4        7.16       36.37     25.66 o 
   2  11   4      541.44      564.05     29.18 o 
   3  11   4      143.18      157.86     29.76 o 
   4  11   4       44.84      141.35     23.96 o 
   5  11   4       95.86      128.55     29.05 o 
  -3  12   4       11.93      162.25     71.98 o 
  -2  12   4      275.97      372.75     43.31 o 
  -1  12   4      128.16      402.14     62.56 o 
   0  12   4      249.75      311.29    105.47 o 
   1  12   4        4.56       -3.31     17.39 o 
   2  12   4       20.00       22.63     19.27 o 
 -12   1   5       51.40       62.14     17.35 o 
 -11   1   5      423.91      426.66     16.98 o 
 -10   1   5      126.71      141.47     11.16 o 
  -9   1   5       12.08       32.14      6.35 o 
  -8   1   5        0.51       -4.17      4.32 o 
  -7   1   5     1308.07     1302.08     17.23 o 
  -6   1   5      547.88      661.29     20.07 o 
  -5   1   5     1846.83     2038.27     22.18 o 
  -4   1   5       92.36      192.30     14.95 o 
  -3   1   5       94.70      137.36      5.23 o 
  -2   1   5      278.77      347.18      6.16 o 
  -1   1   5    21793.90    23177.46    223.90 o 
   0   1   5    28523.27    28569.76    289.86 o 
   1   1   5     1557.43     1685.85     17.23 o 
   2   1   5      236.52      160.59      6.10 o 
   3   1   5      609.92      673.55     13.20 o 
   4   1   5     7214.30     6829.15     52.43 o 
   5   1   5     2157.39     2309.05     22.42 o 
   6   1   5      548.99      502.48      9.43 o 
   7   1   5      597.28      651.50     16.63 o 
   8   1   5      857.19      848.95     19.39 o 
   9   1   5        0.08        0.17      9.19 o 
  10   1   5        1.65       34.89     10.75 o 
  11   1   5      172.22      176.23     16.68 o 
 -12   2   5       55.52       80.03     15.17 o 
 -11   2   5      288.65      319.94     18.89 o 
 -10   2   5       81.82       98.26     11.66 o 
  -9   2   5        0.83        1.59      6.26 o 
  -8   2   5       16.79      214.34     35.15 o 
  -7   2   5        0.55       20.78      4.87 o 
  -6   2   5     4171.29     3763.23     40.03 o 
  -5   2   5      262.84      303.92      8.05 o 
  -4   2   5     2580.34     2600.36     29.80 o 
  -3   2   5      154.51      157.57      4.96 o 
  -2   2   5      720.33      800.97      9.46 o 
  -1   2   5      118.89      137.43     10.36 o 
   0   2   5      923.53      907.90     23.55 o 
   1   2   5      681.13      851.24     13.30 o 
   2   2   5     1719.46     1794.56     31.53 o 
   3   2   5     2043.76     1823.47     20.86 o 
   4   2   5     2963.45     2705.00     26.25 o 
   5   2   5        6.67       46.51      4.07 o 
   6   2   5     1447.49     1560.95     20.05 o 
   7   2   5      532.96      541.75     23.30 o 
   8   2   5       98.92      110.12      9.32 o 
   9   2   5      643.59      501.51     16.30 o 
  10   2   5        0.09       33.98      8.52 o 
  11   2   5        1.04        6.92     11.98 o 
 -12   3   5        0.01        6.24     10.20 o 
 -11   3   5      133.69      159.40     14.91 o 
 -10   3   5        7.55       28.80      9.31 o 
  -9   3   5       48.70      268.73     24.63 o 
  -8   3   5      181.52      103.34      9.92 o 
  -7   3   5       20.83       62.46      6.68 o 
  -6   3   5      472.84      606.59     13.79 o 
  -5   3   5       93.92      299.98     14.66 o 
  -4   3   5      875.87      944.06     17.57 o 
  -3   3   5      305.75      400.75     21.05 o 
  -2   3   5     7365.31     7149.32     63.06 o 
  -1   3   5     1691.13     1613.59     18.11 o 
   0   3   5       61.51      107.63      4.58 o 
   1   3   5      235.06      256.85      4.75 o 
   2   3   5      537.49      531.84     10.02 o 
   3   3   5     2339.24     2208.20     22.85 o 
   4   3   5     1121.13     1128.97     14.96 o 
   5   3   5     1121.79     1362.45     18.60 o 
   6   3   5       16.39       63.55      6.10 o 
   7   3   5       32.45       76.10      6.92 o 
   8   3   5     1402.52     1413.64     31.87 o 
   9   3   5      109.99      126.76     10.45 o 
  10   3   5      294.44      275.34     15.71 o 
  11   3   5      141.17      221.92     19.90 o 
 -11   4   5      438.78      319.12     18.97 o 
 -10   4   5      286.53      213.99     16.10 o 
  -9   4   5      427.22      363.44     16.58 o 
  -8   4   5       21.82       20.41      7.94 o 
  -7   4   5       14.30       39.85      6.91 o 
  -6   4   5      202.26      225.17      9.76 o 
  -5   4   5     8513.90     8254.91     76.09 o 
  -4   4   5      617.91      521.08      9.71 o 
  -3   4   5     1959.87     1650.69     19.60 o 
  -2   4   5       25.45       61.58      4.06 o 
  -1   4   5     2193.84     2178.24     26.86 o 
   0   4   5     1082.54     1096.10     17.22 o 
   1   4   5     3027.14     3016.74     35.51 o 
   2   4   5     1071.47      838.06     18.14 o 
   3   4   5     1177.51     1036.35     17.33 o 
   4   4   5     1755.61     1524.68     20.84 o 
   5   4   5        3.25        7.12      3.93 o 
   6   4   5     1957.98     2086.00     31.52 o 
   7   4   5      101.97      172.10     12.99 o 
   8   4   5        2.24       30.37      9.87 o 
   9   4   5      493.06      525.62     19.80 o 
  10   4   5      171.94      204.87     19.10 o 
  11   4   5        8.88       11.10     17.76 o 
 -11   5   5       28.82       55.11     11.99 o 
 -10   5   5      109.22       98.81     19.06 o 
  -9   5   5        2.45      101.37     10.74 o 
  -8   5   5       11.58       39.12      8.89 o 
  -7   5   5      138.63      244.76     18.10 o 
  -6   5   5      330.46      349.96     12.01 o 
  -5   5   5       45.00      219.24     27.29 o 
  -4   5   5     1027.02     1145.10     24.22 o 
  -3   5   5     6828.31     6306.31    103.02 o 
  -2   5   5     1772.80     1677.25     22.94 o 
  -1   5   5      780.49      826.15     14.82 o 
   0   5   5      514.75      466.16     15.77 o 
   1   5   5      467.11      423.17      9.40 o 
   2   5   5        2.69       23.19      3.75 o 
   3   5   5       30.38       26.19      5.62 o 
   4   5   5      238.62      313.92     14.27 o 
   5   5   5       22.81      128.51     14.02 o 
   6   5   5      225.25      255.29     14.66 o 
   7   5   5      313.37      631.33     48.67 o 
   8   5   5       21.23       70.79     10.92 o 
   9   5   5       49.12       40.47     11.06 o 
  10   5   5       24.78       52.31     14.11 o 
 -10   6   5       69.97       78.49     22.17 o 
  -9   6   5       97.79      103.60     11.14 o 
  -8   6   5       96.99       99.07     15.33 o 
  -7   6   5      107.40      163.76     12.81 o 
  -6   6   5      169.62      126.89     10.57 o 
  -5   6   5     1015.35     1080.53     20.58 o 
  -4   6   5      447.10      592.24     14.89 o 
  -3   6   5     1990.24     1937.53     51.99 o 
  -2   6   5      610.08      697.84     18.08 o 
  -1   6   5      211.19      194.42     10.86 o 
   0   6   5      245.26      275.73     10.36 o 
   1   6   5      115.09      172.50      7.46 o 
   2   6   5      170.86      164.30      6.78 o 
   3   6   5      318.82      298.16     13.12 o 
   4   6   5     1178.69     1094.07     30.87 o 
   5   6   5       77.99       59.39     12.44 o 
   6   6   5       52.16       70.52     17.22 o 
   7   6   5       92.54      113.24     15.82 o 
   8   6   5       73.83       39.90     14.20 o 
   9   6   5      332.61      334.29     24.20 o 
  10   6   5       24.16       11.75     12.93 o 
 -10   7   5       31.44       76.21     13.73 o 
  -9   7   5        8.79       -0.58      9.84 o 
  -8   7   5        6.40        3.50      9.62 o 
  -7   7   5      123.28      122.52     12.92 o 
  -6   7   5       30.45       64.11      9.01 o 
  -5   7   5        7.54        8.94      7.31 o 
  -4   7   5       74.51       87.14     11.23 o 
  -3   7   5      541.59      554.91     13.28 o 
  -2   7   5      334.21      298.36     14.12 o 
  -1   7   5       41.27       35.14      7.55 o 
   0   7   5      382.27      293.66     11.89 o 
   1   7   5      237.55      309.91     12.18 o 
   2   7   5      881.84      938.29     36.54 o 
   3   7   5       77.65       93.87     14.57 o 
   4   7   5        2.09       65.50     15.01 o 
   5   7   5      186.64      165.19     17.61 o 
   6   7   5      142.61      146.60     18.14 o 
   7   7   5      512.34      436.46     42.06 o 
   8   7   5      315.54      275.63     29.57 o 
   9   7   5      152.57      189.05     35.93 o 
  -9   8   5        6.39       46.42     14.49 o 
  -8   8   5        3.22       15.62     14.15 o 
  -7   8   5        1.29       -2.36     10.59 o 
  -6   8   5      158.07      163.87     17.10 o 
  -5   8   5      282.95      315.30     18.09 o 
  -4   8   5       42.22       66.89     10.96 o 
  -3   8   5      384.39      411.51     20.80 o 
  -2   8   5       12.69      137.82      9.95 o 
  -1   8   5       61.25       96.98     13.03 o 
   0   8   5       99.72      128.37     13.74 o 
   1   8   5        0.65        4.67     10.72 o 
   2   8   5       59.98       90.90     17.79 o 
   3   8   5      820.13      797.37     31.11 o 
   4   8   5      143.75      223.93     22.42 o 
   5   8   5        0.12       47.14     19.81 o 
   6   8   5      330.78      283.73     23.07 o 
   7   8   5      158.05      211.78     20.89 o 
   8   8   5        1.30       -2.60     17.18 o 
  -8   9   5       81.01       64.34     13.29 o 
  -7   9   5      440.09      465.17     19.68 o 
  -6   9   5      332.25      413.50     17.71 o 
  -5   9   5      450.45      441.90     19.63 o 
  -4   9   5       21.25       39.44     13.24 o 
  -3   9   5       59.99      124.04     17.83 o 
  -2   9   5      161.52      117.87     16.78 o 
  -1   9   5      545.39      479.46     27.93 o 
   0   9   5      254.63      303.57     27.62 o 
   1   9   5      292.90      266.90     30.70 o 
   2   9   5      505.12      494.06     26.44 o 
   3   9   5      157.16      208.80     24.47 o 
   4   9   5       27.36      137.33     21.68 o 
   5   9   5       13.59       32.47     18.08 o 
   6   9   5       76.84       75.27     16.03 o 
   7   9   5       38.36       49.04     18.70 o 
  -7  10   5       13.29       37.08     14.12 o 
  -6  10   5       33.06       56.31     20.80 o 
  -5  10   5       80.75       74.22     31.49 o 
  -4  10   5       60.10       98.55     21.78 o 
  -3  10   5       23.69       45.02     15.55 o 
  -2  10   5       73.24      107.56     23.81 o 
  -1  10   5       13.21       25.62     18.31 o 
   0  10   5      105.33      106.92     73.23 o 
   1  10   5       13.35        1.33     17.71 o 
   2  10   5        1.39       46.62     17.58 o 
   3  10   5       21.92       35.17     19.40 o 
   4  10   5       31.43       78.62     17.72 o 
   5  10   5       24.05       41.42     21.60 o 
   6  10   5       23.21       61.10     16.69 o 
  -5  11   5       20.00       76.82     29.64 o 
  -4  11   5        0.94       86.13     37.23 o 
  -3  11   5       39.86       52.65     31.62 o 
  -2  11   5       76.86      149.75     34.59 o 
  -1  11   5       37.74       39.11     31.59 o 
   0  11   5       36.15       51.80     28.86 o 
   1  11   5       31.73       47.86     22.37 o 
   2  11   5      142.15      183.34     20.09 o 
   3  11   5       30.95       22.22     18.01 o 
   4  11   5       14.54       30.40     23.77 o 
   5  11   5       23.71       56.54     31.14 o 
  -2  12   5       65.32      275.37     55.75 o 
  -1  12   5        1.03       53.96     96.86 o 
   0  12   5       34.23       15.53     20.89 o 
   1  12   5        7.93        6.43     15.87 o 
   2  12   5       20.45      107.61     41.31 o 
 -12   0   6       30.64       60.84     17.59 o 
 -11   0   6        0.03      -11.15      9.16 o 
 -10   0   6     1650.55     1472.22     37.61 o 
  -9   0   6      542.01      594.85     20.94 o 
  -8   0   6      393.51      353.98     20.97 o 
  -7   0   6      215.87      235.98     14.95 o 
  -6   0   6     2054.36     1654.39     26.19 o 
  -5   0   6     1452.53     1438.01     25.72 o 
  -4   0   6       41.26       26.94      4.95 o 
  -3   0   6      991.86      901.36     16.61 o 
  -2   0   6     3916.01     3847.79     53.53 o 
  -1   0   6      574.54      579.64     15.28 o 
   0   0   6      546.33      579.77     10.91 o 
   1   0   6    68230.45    69402.27    824.60 o 
   2   0   6     1997.00     2406.42     29.84 o 
   3   0   6        3.88       11.10      3.75 o 
   4   0   6       55.01       83.42      5.32 o 
   5   0   6     2362.47     2232.94     30.99 o 
   6   0   6      176.09      263.14     11.95 o 
   7   0   6       33.61       15.38      6.26 o 
   8   0   6      334.71      435.05     25.72 o 
   9   0   6      848.67      906.61     34.16 o 
  10   0   6        5.20       10.26     13.83 o 
  11   0   6      101.45      140.03     23.35 o 
 -12   1   6       22.12       66.93     17.05 o 
 -11   1   6       59.02       55.59     15.17 o 
 -10   1   6       12.19       23.84      8.01 o 
  -9   1   6      220.58      247.62     15.04 o 
  -8   1   6      322.92      284.17      9.67 o 
  -7   1   6       59.59       72.69      5.89 o 
  -6   1   6       27.01       62.29      5.21 o 
  -5   1   6     1834.12     2011.72     25.48 o 
  -4   1   6     1423.89     1385.82     17.48 o 
  -3   1   6     1647.48     1618.88     18.49 o 
  -2   1   6      276.95      284.95      9.63 o 
  -1   1   6    18880.29    18642.53    177.36 o 
   0   1   6     4764.11     4641.53     62.64 o 
   1   1   6      100.15      144.94      7.81 o 
   2   1   6     2745.84     2811.82     37.34 o 
   3   1   6     3489.36     3387.20     34.73 o 
   4   1   6     1005.82     1494.16     31.86 o 
   5   1   6      153.06      297.36     11.02 o 
   6   1   6        0.15       -1.89      3.28 o 
   7   1   6       21.47       75.55      7.24 o 
   8   1   6        2.34       41.50      7.76 o 
   9   1   6      155.03      235.88     15.34 o 
  10   1   6       44.93       30.66     11.00 o 
  11   1   6        0.62       25.96     12.45 o 
 -12   2   6        3.32       74.64     35.29 o 
 -11   2   6       14.95       35.94     10.39 o 
 -10   2   6       45.44       69.60     10.12 o 
  -9   2   6      138.71      261.29     13.69 o 
  -8   2   6     1752.69     1628.47     27.37 o 
  -7   2   6        0.60       33.32      4.96 o 
  -6   2   6       55.13      132.85     11.55 o 
  -5   2   6      176.49      222.02     30.04 o 
  -4   2   6      211.51      253.07     10.99 o 
  -3   2   6      139.10      137.05      6.02 o 
  -2   2   6       55.66       87.63      3.49 o 
  -1   2   6      452.20      621.22     11.73 o 
   0   2   6     3497.38     3316.59     36.92 o 
   1   2   6     1060.48     1147.08     12.28 o 
   2   2   6       37.01       56.43      3.22 o 
   3   2   6       21.03        4.16      2.66 o 
   4   2   6      816.92      846.97     11.12 o 
   5   2   6      282.55      256.69      7.66 o 
   6   2   6     1854.57     1992.70     23.85 o 
   7   2   6      557.69      527.48     13.36 o 
   8   2   6      144.24      130.51      9.97 o 
   9   2   6      201.65      202.42     15.03 o 
  10   2   6       43.89       81.86     20.97 o 
  11   2   6       13.17       24.60     12.42 o 
 -12   3   6       10.93       46.29     11.26 o 
 -11   3   6       93.55      106.97     13.69 o 
 -10   3   6      299.76      277.83     17.10 o 
  -9   3   6      521.20      587.43     27.25 o 
  -8   3   6       35.61       90.30      8.80 o 
  -7   3   6     1384.35     1191.80     23.28 o 
  -6   3   6      920.40     1003.43     18.99 o 
  -5   3   6     1950.30     1979.31     44.86 o 
  -4   3   6      173.71      203.91      6.37 o 
  -3   3   6     3114.22     3076.95     29.75 o 
  -2   3   6     2203.33     2034.79     20.33 o 
  -1   3   6     2086.85     2198.62     25.00 o 
   0   3   6     8686.16     8714.45     82.11 o 
   1   3   6      390.71      453.50      6.69 o 
   2   3   6     2109.20     2027.76     21.60 o 
   3   3   6      360.11      361.97      7.94 o 
   4   3   6     2261.34     2186.70     22.66 o 
   5   3   6     4705.99     4595.36     48.76 o 
   6   3   6     2804.77     2591.52     33.63 o 
   7   3   6      148.71      190.05      9.65 o 
   8   3   6     2050.80     2162.83     35.66 o 
   9   3   6       10.89       21.81      8.38 o 
  10   3   6       70.20       71.40     11.39 o 
  11   3   6       37.57       56.47     14.09 o 
 -11   4   6       43.71       55.64     12.94 o 
 -10   4   6      164.76      137.94     14.41 o 
  -9   4   6       89.59       80.49     11.86 o 
  -8   4   6       28.22       10.88      7.75 o 
  -7   4   6       45.63       36.73      7.18 o 
  -6   4   6       96.47      287.83     11.85 o 
  -5   4   6      171.12      199.05      7.73 o 
  -4   4   6      322.79      376.85     17.13 o 
  -3   4   6     2269.29     2356.21     26.46 o 
  -2   4   6       35.17       35.99      3.76 o 
  -1   4   6       98.17      133.37      5.22 o 
   0   4   6       65.53       64.15      4.14 o 
   1   4   6      438.61      437.31      9.77 o 
   2   4   6       37.99       67.24      4.15 o 
   3   4   6      450.19      497.92     15.15 o 
   4   4   6     1234.40     1322.27     23.99 o 
   5   4   6      645.09      677.99     12.08 o 
   6   4   6        2.74      105.88      8.80 o 
   7   4   6       63.74      203.55     11.85 o 
   8   4   6        1.64       17.40      7.87 o 
   9   4   6       20.19      135.19     18.11 o 
  10   4   6       32.26       27.23     16.52 o 
 -11   5   6        8.12        5.71      9.98 o 
 -10   5   6        5.52       20.79     10.17 o 
  -9   5   6      207.04      269.70     16.33 o 
  -8   5   6      511.71      397.28     17.05 o 
  -7   5   6     1028.85     1016.53     23.05 o 
  -6   5   6      667.75      715.73     15.81 o 
  -5   5   6      319.80      290.12     13.68 o 
  -4   5   6      727.77      850.71     21.63 o 
  -3   5   6     3559.02     3456.28     35.85 o 
  -2   5   6       94.19      159.15      7.49 o 
  -1   5   6     4341.70     4000.68     55.25 o 
   0   5   6       39.58      111.98     10.61 o 
   1   5   6      489.00      552.45     24.23 o 
   2   5   6     1091.28     1153.43     15.53 o 
   3   5   6       91.39      136.51      7.69 o 
   4   5   6      105.06       72.06      9.46 o 
   5   5   6     1604.75     1424.05     29.05 o 
   6   5   6     1007.45     1032.62     40.48 o 
   7   5   6        5.25      118.92     12.78 o 
   8   5   6      222.98      281.47     17.39 o 
   9   5   6        3.48        8.88     13.71 o 
  10   5   6        6.18        3.48     11.15 o 
 -10   6   6      143.97      115.78     13.40 o 
  -9   6   6       44.29      108.93     13.47 o 
  -8   6   6       45.82       35.88      8.79 o 
  -7   6   6      133.49       91.19     12.20 o 
  -6   6   6       72.39      162.85     14.81 o 
  -5   6   6     1049.31      897.31     17.94 o 
  -4   6   6     1078.96      970.22     17.82 o 
  -3   6   6      141.54      237.84     11.94 o 
  -2   6   6     2679.73     2483.89     35.99 o 
  -1   6   6      939.64      858.22     21.35 o 
   0   6   6       51.86       97.01      7.22 o 
   1   6   6      108.77      102.66      5.40 o 
   2   6   6      118.84      134.40      6.10 o 
   3   6   6      298.21      285.46     14.77 o 
   4   6   6       40.61      196.45     15.75 o 
   5   6   6      487.05      603.06     20.84 o 
   6   6   6      153.05      139.38     16.43 o 
   7   6   6       32.95      121.26     20.19 o 
   8   6   6       50.24        8.54     21.79 o 
   9   6   6        1.59       55.33     16.44 o 
 -10   7   6       72.76      141.31     18.89 o 
  -9   7   6        0.36        1.41      9.41 o 
  -8   7   6       12.01       17.35     15.20 o 
  -7   7   6       21.55       16.52      7.77 o 
  -6   7   6       29.15       30.86      7.29 o 
  -5   7   6      108.53       97.72      9.44 o 
  -4   7   6      833.23      761.05     19.27 o 
  -3   7   6      435.91      472.34     20.11 o 
  -2   7   6      335.29      238.52     13.46 o 
  -1   7   6     1143.73      913.08     33.67 o 
   0   7   6      336.55      340.76     12.94 o 
   1   7   6     1334.97     1032.81     20.91 o 
   2   7   6       31.27       80.15     11.16 o 
   3   7   6      239.33      258.75     25.98 o 
   4   7   6      265.60      233.56     19.80 o 
   5   7   6       44.87      110.32     14.90 o 
   6   7   6      168.25      121.38     18.07 o 
   7   7   6      225.79      250.80     24.86 o 
   8   7   6      180.65      202.87     23.14 o 
   9   7   6      163.19      141.89     26.60 o 
  -9   8   6       55.19       49.13     14.20 o 
  -8   8   6       99.69      133.65     13.77 o 
  -7   8   6       22.34       20.69      9.55 o 
  -6   8   6      180.15      170.40     14.26 o 
  -5   8   6      201.46      187.66     15.72 o 
  -4   8   6      733.26      670.26     28.10 o 
  -3   8   6      646.98      638.33     25.60 o 
  -2   8   6        6.76       -2.73     10.03 o 
  -1   8   6       43.78       60.35     11.93 o 
   0   8   6      216.58      194.17     14.37 o 
   1   8   6     3310.26     3077.83     67.19 o 
   2   8   6      899.72      836.71     25.98 o 
   3   8   6        7.02       92.15     20.13 o 
   4   8   6       43.75       57.67     18.11 o 
   5   8   6      714.72      723.31     36.35 o 
   6   8   6       49.65       93.84     17.78 o 
   7   8   6       57.78       39.24     16.31 o 
   8   8   6        0.05       23.34     16.83 o 
  -8   9   6       41.05       64.85     24.09 o 
  -7   9   6       36.24       44.46     13.19 o 
  -6   9   6        7.19       56.28     12.72 o 
  -5   9   6       62.20       86.47     19.31 o 
  -4   9   6      179.74      146.35     18.06 o 
  -3   9   6      924.98      783.39     32.86 o 
  -2   9   6       19.00       -1.06     11.97 o 
  -1   9   6       15.88       29.40     17.11 o 
   0   9   6      370.50      382.67     30.04 o 
   1   9   6     1156.57     1147.48     53.52 o 
   2   9   6      308.31      353.07     25.08 o 
   3   9   6      134.41      266.59     26.34 o 
   4   9   6       13.57       34.33     17.10 o 
   5   9   6       10.57       74.74     21.92 o 
   6   9   6      156.76      235.86     22.36 o 
   7   9   6      104.50       65.83     16.22 o 
  -7  10   6        3.44       22.76     12.78 o 
  -6  10   6      289.06      407.86     22.47 o 
  -5  10   6      659.87      519.74     33.72 o 
  -4  10   6        6.37       55.40     21.33 o 
  -3  10   6       41.86       45.04     15.86 o 
  -2  10   6       59.10       61.20     22.30 o 
  -1  10   6       47.82       56.29     19.85 o 
   0  10   6      105.59       91.62     23.56 o 
   1  10   6      820.02      692.02     30.82 o 
   2  10   6      274.51      279.53     23.79 o 
   3  10   6      230.47      270.21     27.19 o 
   4  10   6      103.23       47.71     17.62 o 
   5  10   6        6.96       20.87     17.97 o 
   6  10   6      285.48      287.39     29.74 o 
  -5  11   6       92.74      168.86     72.12 o 
  -4  11   6        1.16       65.15     45.28 o 
  -3  11   6       27.81      114.34     33.07 o 
  -2  11   6      117.43       80.86     28.09 o 
  -1  11   6       19.24       -2.03     29.56 o 
   0  11   6      177.59      128.10     42.14 o 
   1  11   6        1.12       40.37     19.38 o 
   2  11   6        9.43       37.39     19.28 o 
   3  11   6       45.91       33.44     32.39 o 
   4  11   6       94.79      112.94     22.90 o 
  -2  12   6        5.06       66.65     21.46 o 
  -1  12   6        7.34      120.36     99.73 o 
   0  12   6        0.73        1.37     18.70 o 
   1  12   6       28.20       50.08     23.00 o 
 -12   1   7      327.58      307.90     20.47 o 
 -11   1   7        0.29       -3.61      8.40 o 
 -10   1   7      631.78      643.13     20.55 o 
  -9   1   7       85.39      138.34     10.28 o 
  -8   1   7      396.17      370.15     10.60 o 
  -7   1   7       25.68       22.07      5.00 o 
  -6   1   7      598.69      594.66     11.89 o 
  -5   1   7      666.92      707.84     12.63 o 
  -4   1   7      862.16     1087.68     13.65 o 
  -3   1   7      237.06      190.65      7.96 o 
  -2   1   7     1026.98     1229.06     29.81 o 
  -1   1   7     7191.03     7447.26     67.30 o 
   0   1   7     6017.42     6419.66     69.93 o 
   1   1   7     2781.93     2791.02     28.18 o 
   2   1   7     2121.13     2416.78     31.33 o 
   3   1   7      593.95      686.74      9.83 o 
   4   1   7      726.94      886.20     12.46 o 
   5   1   7     4636.93     4362.82     38.68 o 
   6   1   7        5.89       27.73      4.84 o 
   7   1   7      150.64      200.56      9.40 o 
   8   1   7       34.03       48.66      9.88 o 
   9   1   7      240.65      236.36     17.50 o 
  10   1   7       54.88       80.83     12.65 o 
  11   1   7      243.18      267.51     18.03 o 
 -12   2   7       79.54       69.58     13.73 o 
 -11   2   7        2.14       11.22      9.88 o 
 -10   2   7      325.11      381.43     24.71 o 
  -9   2   7      346.12      745.35     39.00 o 
  -8   2   7      832.36      806.67     23.86 o 
  -7   2   7        7.28       29.31      6.00 o 
  -6   2   7      536.73      585.42     12.68 o 
  -5   2   7      241.50      388.80     15.50 o 
  -4   2   7      424.44      455.74      9.92 o 
  -3   2   7     1100.46     1117.86     13.95 o 
  -2   2   7     3529.63     3381.63     32.38 o 
  -1   2   7     7789.36     7740.74     71.91 o 
   0   2   7      379.60      440.38      6.81 o 
   1   2   7      387.72      367.12      5.84 o 
   2   2   7      807.97      678.01     12.07 o 
   3   2   7      243.60      413.17     12.72 o 
   4   2   7     3818.50     3758.19     41.63 o 
   5   2   7     2365.20     2041.32     22.17 o 
   6   2   7      219.78      411.16     10.49 o 
   7   2   7      454.33      491.71     13.00 o 
   8   2   7      947.69      712.62     17.06 o 
   9   2   7      223.95      305.59     19.94 o 
  10   2   7       90.96      104.91     13.18 o 
  11   2   7        7.88       -6.15     15.43 o 
 -12   3   7       55.99       42.63     12.54 o 
 -11   3   7      149.88      123.21     14.56 o 
 -10   3   7      231.35      306.82     14.94 o 
  -9   3   7      125.97      228.22     14.98 o 
  -8   3   7      222.51      241.56     14.09 o 
  -7   3   7      697.61      649.10     26.63 o 
  -6   3   7     1607.83     1668.55     23.99 o 
  -5   3   7       45.08       82.04      5.59 o 
  -4   3   7       18.31       37.48      3.62 o 
  -3   3   7       10.08       63.59      3.42 o 
  -2   3   7      208.18      176.66      5.89 o 
  -1   3   7     1122.06      990.19     12.21 o 
   0   3   7      751.86      834.56     10.37 o 
   1   3   7      198.02      197.57      4.87 o 
   2   3   7     1081.46     1062.27     19.17 o 
   3   3   7      171.35      182.84      6.17 o 
   4   3   7      594.64      814.33     11.51 o 
   5   3   7      831.15      911.76     22.68 o 
   6   3   7       29.12      172.08     11.77 o 
   7   3   7       40.44       21.11      6.62 o 
   8   3   7       67.14      272.93     47.75 o 
   9   3   7        0.07        6.64     11.87 o 
  10   3   7       19.35       -3.33      9.66 o 
  11   3   7        0.97       25.97     17.45 o 
 -11   4   7       49.10       84.96     12.99 o 
 -10   4   7      107.33       97.01     12.99 o 
  -9   4   7      100.60      144.85     12.54 o 
  -8   4   7      129.97      161.89     13.06 o 
  -7   4   7      267.55      379.77     15.61 o 
  -6   4   7      234.02      226.65     11.65 o 
  -5   4   7      776.26      765.38     14.67 o 
  -4   4   7     4350.13     4333.97     44.10 o 
  -3   4   7     8129.87     8039.26     70.28 o 
  -2   4   7     1014.75      844.88     14.38 o 
  -1   4   7       14.18       42.16      4.02 o 
   0   4   7     1269.31     1300.03     16.26 o 
   1   4   7     1872.93     1731.52     21.42 o 
   2   4   7      248.73      254.02      6.55 o 
   3   4   7      379.08      391.01      8.99 o 
   4   4   7      188.72      224.44      9.96 o 
   5   4   7        0.04       31.75      4.76 o 
   6   4   7       53.37       33.80      7.49 o 
   7   4   7     2253.01     2182.40     36.61 o 
   8   4   7      488.47      473.68     15.94 o 
   9   4   7      399.85      319.03     15.85 o 
  10   4   7       55.78      138.33     30.28 o 
 -11   5   7        7.35        5.57     10.14 o 
 -10   5   7       10.50        9.75      7.75 o 
  -9   5   7       14.10       74.20     11.53 o 
  -8   5   7      177.51      159.85     12.92 o 
  -7   5   7      157.44      201.70     13.00 o 
  -6   5   7        1.58       -0.42      5.33 o 
  -5   5   7       12.27        7.30      5.33 o 
  -4   5   7      329.85      408.42      9.79 o 
  -3   5   7       72.55       88.24      8.26 o 
  -2   5   7     1227.80     1072.89     23.60 o 
  -1   5   7       46.49       94.44      6.23 o 
   0   5   7       51.11       29.14      4.65 o 
   1   5   7      459.65      572.02     20.40 o 
   2   5   7       59.25       54.62      4.22 o 
   3   5   7      363.01      440.33     12.41 o 
   4   5   7      102.19       70.96     10.21 o 
   5   5   7       12.62       55.12      9.24 o 
   6   5   7       66.84       73.48     16.54 o 
   7   5   7        0.57       30.49     14.40 o 
   8   5   7       20.92       53.45     14.51 o 
   9   5   7      377.38      501.37     29.57 o 
  10   5   7       61.64      105.49     27.00 o 
 -10   6   7       62.73       46.86     11.23 o 
  -9   6   7        9.86       94.77     11.56 o 
  -8   6   7       28.17       60.58     10.59 o 
  -7   6   7        0.14       20.31      7.23 o 
  -6   6   7      632.05      512.41     19.31 o 
  -5   6   7      295.62      325.91     11.98 o 
  -4   6   7      581.29      578.08     14.94 o 
  -3   6   7     1874.38     1815.33     27.52 o 
  -2   6   7      344.85      270.76      9.85 o 
  -1   6   7      369.92      455.17     12.71 o 
   0   6   7     1269.31     1083.74     23.22 o 
   1   6   7     1818.65     1732.60     34.25 o 
   2   6   7     1449.70     1369.50     31.83 o 
   3   6   7      586.46      582.85     19.36 o 
   4   6   7       19.55       13.28     10.77 o 
   5   6   7        8.51       23.86     10.75 o 
   6   6   7        6.07       11.80     12.61 o 
   7   6   7      647.09      460.96     77.98 o 
   8   6   7       15.04       29.46     14.16 o 
   9   6   7       36.75       70.48     19.34 o 
 -10   7   7      139.81      156.71     19.71 o 
  -9   7   7       21.59       -0.23     10.85 o 
  -8   7   7      310.29      251.82     17.88 o 
  -7   7   7        6.42        9.74      8.85 o 
  -6   7   7       91.26      105.85     11.48 o 
  -5   7   7       24.78       14.54      7.17 o 
  -4   7   7      757.05      713.93     27.12 o 
  -3   7   7      353.04      369.66     14.67 o 
  -2   7   7       22.44       26.61      6.65 o 
  -1   7   7      181.29      210.28     10.90 o 
   0   7   7      285.80      259.22     12.18 o 
   1   7   7      490.00      411.76     16.44 o 
   2   7   7      343.82      394.69     16.16 o 
   3   7   7      805.99      794.84     25.41 o 
   4   7   7      102.01       47.72     11.57 o 
   5   7   7      297.99      376.66     38.22 o 
   6   7   7       14.21       13.27     13.76 o 
   7   7   7        2.44       53.54     15.89 o 
   8   7   7       79.98      107.31     19.85 o 
   9   7   7      402.39      416.29     34.87 o 
  -9   8   7       24.18       65.90     14.95 o 
  -8   8   7      374.79      360.28     28.85 o 
  -7   8   7        3.80       12.20      8.80 o 
  -6   8   7        9.70       19.43     10.26 o 
  -5   8   7       38.40       26.57     12.25 o 
  -4   8   7       13.57       19.53     14.37 o 
  -3   8   7        0.25        6.03     10.72 o 
  -2   8   7       57.23       74.29     14.13 o 
  -1   8   7        9.88       21.24      8.18 o 
   0   8   7       15.30       17.87     14.52 o 
   1   8   7       17.07       64.75     17.65 o 
   2   8   7      188.07      221.41     17.76 o 
   3   8   7     1418.26     1415.91     42.15 o 
   4   8   7      116.68      145.20     20.77 o 
   5   8   7      323.40      293.41     27.72 o 
   6   8   7      173.94      175.19     19.89 o 
   7   8   7       17.58       47.45     25.81 o 
   8   8   7        0.04       16.51     12.50 o 
  -8   9   7       56.88       82.26     30.22 o 
  -7   9   7       15.55       21.95     18.75 o 
  -6   9   7      346.26      343.58     18.55 o 
  -5   9   7       36.00       75.93     13.77 o 
  -4   9   7      470.74      459.43     22.96 o 
  -3   9   7       60.71      103.18     16.78 o 
  -2   9   7        0.95        3.39     10.92 o 
  -1   9   7      554.76      504.70     36.56 o 
   0   9   7        9.88       -0.71     19.11 o 
   1   9   7      715.84      769.18     38.25 o 
   2   9   7      545.07      664.90     30.55 o 
   3   9   7     1683.38     1667.02     58.92 o 
   4   9   7      310.88      316.60     25.61 o 
   5   9   7      294.30      328.37     27.36 o 
   6   9   7      139.82      131.35     30.99 o 
   7   9   7       46.45       16.83     26.13 o 
  -7  10   7       14.60       -2.30     11.96 o 
  -6  10   7       41.47       52.69     14.24 o 
  -5  10   7      161.55      281.68     93.61 o 
  -4  10   7        1.76        8.90     16.83 o 
  -3  10   7       88.39       57.41     16.43 o 
  -2  10   7       39.85       42.55     15.43 o 
  -1  10   7       36.08       46.46     20.05 o 
   0  10   7        0.27        9.75     22.81 o 
   1  10   7       52.82       56.63     18.14 o 
   2  10   7      188.17      218.00     30.64 o 
   3  10   7      136.58       96.37     34.67 o 
   4  10   7       12.59       25.60     19.22 o 
   5  10   7        0.72       17.16     18.56 o 
   6  10   7        1.85       43.87     24.26 o 
  -5  11   7        8.46       69.08     47.56 o 
  -4  11   7      106.96      199.42     63.98 o 
  -3  11   7       65.16      155.05     36.02 o 
  -2  11   7       50.41      145.67     34.28 o 
  -1  11   7      141.06      165.09     25.19 o 
   0  11   7       15.70       44.31     25.11 o 
   1  11   7       23.30       39.97     25.17 o 
   2  11   7      168.34      190.35     29.01 o 
   3  11   7      153.56      125.33     20.97 o 
   4  11   7        2.49       22.43     17.59 o 
  -2  12   7      198.47      330.31    130.29 o 
  -1  12   7      151.89      439.53    132.92 o 
   0  12   7       13.83       41.30     35.79 o 
   1  12   7       77.83       62.91     21.88 o 
 -12   0   8       25.36      -43.50     28.77 o 
 -11   0   8      767.49      789.38     28.23 o 
 -10   0   8       26.54       60.39     10.89 o 
  -9   0   8      283.37      275.17     30.51 o 
  -8   0   8     1340.65     1240.92     27.26 o 
  -7   0   8      244.24      208.33     11.76 o 
  -6   0   8     2529.19     2505.80     41.11 o 
  -5   0   8      237.00      222.49      9.34 o 
  -4   0   8     1280.92     1167.67     21.17 o 
  -3   0   8     2185.33     2067.55     31.62 o 
  -2   0   8     1369.30     1716.48     24.53 o 
  -1   0   8     8502.57     8893.63    130.38 o 
   0   0   8     3485.50     3531.08     45.47 o 
   1   0   8     2849.58     2993.93     37.00 o 
   2   0   8     5162.15     5184.45     59.86 o 
   3   0   8     3598.37     3446.62     42.41 o 
   4   0   8      999.26      805.96     15.14 o 
   5   0   8       56.03       73.07      7.31 o 
   6   0   8       75.13       79.83     10.10 o 
   7   0   8     3139.43     2593.09     50.02 o 
   8   0   8      107.30      107.88     17.29 o 
   9   0   8      182.46      156.39     19.95 o 
  10   0   8       25.92       45.42     16.71 o 
  11   0   8        0.34        3.55     16.08 o 
 -12   1   8      113.95      159.94     16.22 o 
 -11   1   8       19.60       25.70      8.90 o 
 -10   1   8      120.49      172.02     13.40 o 
  -9   1   8      705.06      654.07     17.13 o 
  -8   1   8        0.22       37.36      5.93 o 
  -7   1   8       11.24       34.70      5.22 o 
  -6   1   8      217.65      221.83      9.93 o 
  -5   1   8        1.24        3.47      3.19 o 
  -4   1   8      315.06      359.73      7.62 o 
  -3   1   8     1451.41     1536.35     21.67 o 
  -2   1   8      545.05      488.69     16.11 o 
  -1   1   8      109.27      133.13      3.61 o 
   0   1   8        4.74        3.10      2.21 o 
   1   1   8      115.52      137.06      3.67 o 
   2   1   8      160.19      233.34      6.41 o 
   3   1   8     1087.46     1112.70     19.52 o 
   4   1   8      658.39      724.09     10.39 o 
   5   1   8      575.96     1077.74     31.49 o 
   6   1   8     1284.84     1116.54     17.12 o 
   7   1   8      659.10      638.45     16.70 o 
   8   1   8       12.83       15.67      8.99 o 
   9   1   8       21.04       25.20     12.71 o 
  10   1   8      110.31       63.70     12.16 o 
  11   1   8       61.23      121.75     14.99 o 
 -12   2   8       85.62       50.66     12.10 o 
 -11   2   8       77.86      135.11     14.02 o 
 -10   2   8      329.93      326.37     14.72 o 
  -9   2   8     2635.20     2199.54     46.41 o 
  -8   2   8      940.42      949.99     29.20 o 
  -7   2   8       29.30       31.77      6.10 o 
  -6   2   8      365.60      413.17     11.20 o 
  -5   2   8       45.89      147.62      6.73 o 
  -4   2   8     2165.36     2076.23     23.60 o 
  -3   2   8      119.54      194.00      7.54 o 
  -2   2   8     4039.09     3715.97     33.78 o 
  -1   2   8     1352.58     1428.28     14.61 o 
   0   2   8     8259.70     8735.50     89.90 o 
   1   2   8      937.27      973.15     13.87 o 
   2   2   8       69.29      166.40      5.41 o 
   3   2   8     1395.79     1383.70     16.29 o 
   4   2   8      132.87      328.07     11.61 o 
   5   2   8      103.36      214.31      7.11 o 
   6   2   8      742.27      645.78     14.18 o 
   7   2   8      414.65      457.15     13.69 o 
   8   2   8        2.62       73.30     11.16 o 
   9   2   8      268.25      315.32     16.88 o 
  10   2   8        1.59       14.31     10.90 o 
  11   2   8       28.79       29.18     21.00 o 
 -12   3   8      113.18      125.08     15.59 o 
 -11   3   8       29.10       59.51     12.41 o 
 -10   3   8      207.13      171.45     14.08 o 
  -9   3   8      178.50      241.51     13.95 o 
  -8   3   8      356.47      430.16     17.28 o 
  -7   3   8      569.80      866.51     31.15 o 
  -6   3   8     2645.28     2333.23     39.37 o 
  -5   3   8       38.16       22.17      4.12 o 
  -4   3   8     2987.65     2708.81     29.42 o 
  -3   3   8      829.50      926.85     15.80 o 
  -2   3   8      825.71      883.04     23.56 o 
  -1   3   8     5143.54     5040.12     45.74 o 
   0   3   8     3201.15     3570.97     34.50 o 
   1   3   8       50.92       56.94      3.44 o 
   2   3   8       14.06      236.98      9.30 o 
   3   3   8       27.35       68.63      5.28 o 
   4   3   8      223.50      262.34      7.60 o 
   5   3   8     2167.00     2322.11     51.03 o 
   6   3   8      432.98      504.31     14.84 o 
   7   3   8      408.84      357.78     13.49 o 
   8   3   8      121.66      118.50     12.73 o 
   9   3   8      132.60      164.20     15.93 o 
  10   3   8        1.82       -3.47     15.70 o 
 -11   4   8        5.59        0.01     15.63 o 
 -10   4   8        7.02        9.23      9.53 o 
  -9   4   8       96.64      126.53     13.84 o 
  -8   4   8      134.62      149.47     14.92 o 
  -7   4   8      192.70      286.68     13.04 o 
  -6   4   8      853.33      911.66     18.39 o 
  -5   4   8      149.24      332.76      8.90 o 
  -4   4   8     1026.67     1355.49     38.90 o 
  -3   4   8      521.02      589.39     10.67 o 
  -2   4   8      430.49      406.25     12.93 o 
  -1   4   8      341.91      351.96     10.86 o 
   0   4   8      368.49      310.84      7.42 o 
   1   4   8       34.28       40.87      3.20 o 
   2   4   8        0.86       -0.34      2.84 o 
   3   4   8      105.43      141.07     15.60 o 
   4   4   8      198.04      255.89      8.12 o 
   5   4   8      563.88      578.33     12.94 o 
   6   4   8      256.85      266.42     15.38 o 
   7   4   8       41.47      332.63     57.06 o 
   8   4   8      186.81      189.11     13.80 o 
   9   4   8        0.40       45.82     14.23 o 
  10   4   8       42.86       84.78     20.44 o 
 -11   5   8        2.96       -2.13      9.72 o 
 -10   5   8        9.61        7.31      9.02 o 
  -9   5   8      113.56      137.87     14.29 o 
  -8   5   8       51.88       41.25      9.21 o 
  -7   5   8      101.20      134.00     12.24 o 
  -6   5   8      507.82      452.96     13.33 o 
  -5   5   8       20.31       16.73      5.45 o 
  -4   5   8     4187.42     3640.49     36.38 o 
  -3   5   8      719.59      630.37     11.16 o 
  -2   5   8       32.55       50.00      5.01 o 
  -1   5   8     3913.50     3829.02     48.57 o 
   0   5   8     3075.40     3250.50     34.98 o 
   1   5   8      662.32      606.21     14.54 o 
   2   5   8      124.65      137.36      6.79 o 
   3   5   8     2115.89     2074.91     26.66 o 
   4   5   8       90.47       56.77     10.06 o 
   5   5   8     1788.63     1735.22     33.58 o 
   6   5   8      255.46      261.94     18.21 o 
   7   5   8      135.51      121.10     16.95 o 
   8   5   8       90.54       82.85     17.04 o 
   9   5   8      410.82      455.54     22.87 o 
  10   5   8      131.48      128.76     30.12 o 
 -10   6   8       12.43       37.35     11.21 o 
  -9   6   8      358.29      321.41     16.87 o 
  -8   6   8      272.86      248.90     20.30 o 
  -7   6   8      147.09      123.33     10.45 o 
  -6   6   8       33.85       36.38      7.26 o 
  -5   6   8      416.60      599.24     26.65 o 
  -4   6   8      792.41      719.30     23.10 o 
  -3   6   8      413.29      394.73     11.57 o 
  -2   6   8      951.63      876.08     25.95 o 
  -1   6   8       28.35        9.53      4.88 o 
   0   6   8       24.61        5.09      4.86 o 
   1   6   8       50.06       54.24      7.01 o 
   2   6   8       62.33       61.24      5.37 o 
   3   6   8       26.41       79.40     10.42 o 
   4   6   8      296.40      367.18     20.94 o 
   5   6   8        8.60       -2.33     10.43 o 
   6   6   8        0.13       -3.22     12.23 o 
   7   6   8      133.34      253.80     21.00 o 
   8   6   8       85.71       84.61     17.20 o 
   9   6   8      159.26      164.99     24.78 o 
 -10   7   8       47.47       96.77     16.36 o 
  -9   7   8       30.95       83.26     16.86 o 
  -8   7   8        8.26       35.09     10.07 o 
  -7   7   8        3.87       76.71      9.98 o 
  -6   7   8      423.91      418.00     19.94 o 
  -5   7   8       22.34       35.33      7.92 o 
  -4   7   8        0.31        1.77      7.62 o 
  -3   7   8       41.34       48.97      7.79 o 
  -2   7   8      155.33      219.32     12.63 o 
  -1   7   8        2.81       71.22      7.93 o 
   0   7   8      736.21      688.18     16.51 o 
   1   7   8      413.97      368.38     17.24 o 
   2   7   8     1883.13     1696.49     44.01 o 
   3   7   8      184.08      260.39     20.16 o 
   4   7   8        3.08       15.42     13.66 o 
   5   7   8      857.37      794.66     29.90 o 
   6   7   8       20.74       54.38     18.03 o 
   7   7   8       51.92       46.48     16.44 o 
   8   7   8      130.33      133.42     32.07 o 
   9   7   8      209.64      146.41     35.76 o 
  -9   8   8      243.51      211.07     20.40 o 
  -8   8   8      186.38      260.81     18.37 o 
  -7   8   8        0.53       11.15     10.74 o 
  -6   8   8       25.30       39.65     10.05 o 
  -5   8   8      133.00      108.50     11.65 o 
  -4   8   8       69.38      112.84     16.23 o 
  -3   8   8       27.44       43.27     12.35 o 
  -2   8   8      446.73      498.40     24.20 o 
  -1   8   8       82.52       97.73     13.65 o 
   0   8   8        1.16       26.10     11.17 o 
   1   8   8        2.32        2.12     10.53 o 
   2   8   8      224.40      283.33     17.45 o 
   3   8   8      278.21      544.56     28.61 o 
   4   8   8      341.41      440.02     26.33 o 
   5   8   8       25.24       40.68     12.80 o 
   6   8   8        2.99        8.03     13.64 o 
   7   8   8      240.56      266.82     32.06 o 
   8   8   8      228.94      291.11     26.68 o 
  -8   9   8       11.76       42.30     21.20 o 
  -7   9   8        4.34       86.27     21.03 o 
  -6   9   8        1.17       25.84     10.74 o 
  -5   9   8       25.46       37.02     22.52 o 
  -4   9   8       52.97      168.33     24.85 o 
  -3   9   8      673.16      513.64     26.59 o 
  -2   9   8       30.45       48.28     12.77 o 
  -1   9   8        1.29       13.93      9.45 o 
   0   9   8       21.82       57.91     16.20 o 
   1   9   8       71.64      124.77     23.54 o 
   2   9   8       58.39      140.70     20.88 o 
   3   9   8       46.10       94.84     18.85 o 
   4   9   8       64.16       67.97     18.70 o 
   5   9   8       64.91       74.73     20.55 o 
   6   9   8       63.86       75.72     20.25 o 
   7   9   8        3.54      -17.95     23.28 o 
  -7  10   8       38.48       40.12     60.10 o 
  -6  10   8        0.02       26.17     32.34 o 
  -5  10   8      369.08      336.45     33.06 o 
  -4  10   8      413.34      397.23     45.21 o 
  -3  10   8      320.50      303.93     25.52 o 
  -2  10   8      433.86      318.64     20.60 o 
  -1  10   8        0.39        2.34     17.98 o 
   0  10   8      127.35      155.24     26.07 o 
   1  10   8      325.39      321.06     26.00 o 
   2  10   8        7.73       34.81     16.91 o 
   3  10   8      349.73      297.58     27.14 o 
   4  10   8        1.73        5.29     25.40 o 
   5  10   8       31.71       56.52     19.11 o 
   6  10   8      110.76      196.12     36.97 o 
  -5  11   8        7.51       35.76     16.30 o 
  -4  11   8      152.13      162.40     23.86 o 
  -3  11   8        0.93       22.64     24.35 o 
  -2  11   8        4.42       39.03     34.69 o 
  -1  11   8       70.77       88.53     23.07 o 
   0  11   8      275.68      308.12     71.80 o 
   1  11   8       33.84       63.85     20.32 o 
   2  11   8       20.75       44.22     20.90 o 
   3  11   8       14.64       22.63     17.72 o 
   4  11   8        0.23        1.63     28.39 o 
  -1  12   8        4.06       27.21     34.73 o 
   0  12   8      136.90      128.79     33.11 o 
 -12   1   9      182.09      221.57     20.76 o 
 -11   1   9       49.40       23.89      8.50 o 
 -10   1   9       37.26       51.21      9.50 o 
  -9   1   9      838.89      867.48     24.94 o 
  -8   1   9      424.87      339.89     14.38 o 
  -7   1   9      341.05      367.99     10.94 o 
  -6   1   9        0.50        7.05      4.37 o 
  -5   1   9      620.86      615.35     10.79 o 
  -4   1   9      506.44      583.15      9.78 o 
  -3   1   9     1565.87     1798.56     19.04 o 
  -2   1   9     3468.67     3281.85     33.26 o 
  -1   1   9     8728.20     9502.24     85.96 o 
   0   1   9       77.81       80.90      3.76 o 
   1   1   9       39.97       84.90      7.07 o 
   2   1   9     2994.30     2483.84     25.89 o 
   3   1   9      121.07      258.71      6.21 o 
   4   1   9     2837.04     2961.30     28.40 o 
   5   1   9        0.26       29.79      4.14 o 
   6   1   9      336.07      364.13     11.37 o 
   7   1   9      219.14      312.24     12.78 o 
   8   1   9       21.48       23.19     10.12 o 
   9   1   9        1.82       -0.18      9.86 o 
  10   1   9      121.55      142.27     14.47 o 
  11   1   9      151.66      164.74     16.21 o 
 -12   2   9      132.72      184.49     16.55 o 
 -11   2   9      218.41      314.37     23.40 o 
 -10   2   9        6.80       75.69      9.63 o 
  -9   2   9        1.98       28.18      7.68 o 
  -8   2   9       67.40       97.16      9.07 o 
  -7   2   9     1137.75     1011.59     23.02 o 
  -6   2   9      205.59      220.63     16.66 o 
  -5   2   9     1068.06     1149.13     17.03 o 
  -4   2   9        2.97       12.82      3.56 o 
  -3   2   9     3437.71     3318.30     33.05 o 
  -2   2   9      737.81      773.12     10.07 o 
  -1   2   9     6023.16     5975.10     51.51 o 
   0   2   9     1263.21     1307.61     14.27 o 
   1   2   9      161.36      134.40      5.26 o 
   2   2   9      534.26      518.07      8.63 o 
   3   2   9      596.53      698.42     13.83 o 
   4   2   9       88.34      105.43      8.38 o 
   5   2   9      629.70      640.84     19.11 o 
   6   2   9      371.75      370.22     11.46 o 
   7   2   9      229.78      221.26     11.59 o 
   8   2   9       23.20       34.10      9.70 o 
   9   2   9      148.59      243.79     17.69 o 
  10   2   9      233.01      263.14     16.92 o 
 -11   3   9        3.23        0.93      9.44 o 
 -10   3   9       10.78       20.10      8.76 o 
  -9   3   9        6.03       52.90      9.19 o 
  -8   3   9      222.49      187.80     14.82 o 
  -7   3   9     1892.35     1717.47     27.46 o 
  -6   3   9      144.03      246.90     15.46 o 
  -5   3   9      625.59      763.26     24.70 o 
  -4   3   9     1214.49     1285.53     34.95 o 
  -3   3   9      672.79      513.79      7.96 o 
  -2   3   9       23.09        9.43      2.92 o 
  -1   3   9     1250.77     1358.33     21.58 o 
   0   3   9      352.03      415.69      7.48 o 
   1   3   9        3.64       26.83      3.49 o 
   2   3   9        0.52        3.05      2.19 o 
   3   3   9     2546.87     2226.98     40.70 o 
   4   3   9      793.62      725.65     11.15 o 
   5   3   9      130.90      441.44     33.88 o 
   6   3   9     1502.95     1555.05     26.90 o 
   7   3   9      787.97      664.33     18.79 o 
   8   3   9       34.42       46.96     11.86 o 
   9   3   9       42.92       66.86     13.66 o 
  10   3   9       23.18       -6.67     12.56 o 
 -11   4   9       19.82       44.41     15.53 o 
 -10   4   9       83.39       94.03     11.85 o 
  -9   4   9       10.91       45.94     10.57 o 
  -8   4   9       64.19      112.47     11.27 o 
  -7   4   9      981.66      917.80     21.87 o 
  -6   4   9       35.26       46.41      6.68 o 
  -5   4   9     7143.90     6999.60     74.88 o 
  -4   4   9      238.52      323.69     10.82 o 
  -3   4   9      114.77      103.51      5.52 o 
  -2   4   9        0.14       17.69      3.38 o 
  -1   4   9      537.20      591.93     17.21 o 
   0   4   9      307.67      424.07     11.68 o 
   1   4   9     2273.97     2183.66     22.07 o 
   2   4   9     2586.63     2854.15     26.64 o 
   3   4   9        0.99       47.86      4.79 o 
   4   4   9      651.35      544.34     12.17 o 
   5   4   9        3.09        3.87      6.37 o 
   6   4   9      338.88      290.26     15.05 o 
   7   4   9      564.75      497.63     17.96 o 
   8   4   9      224.09      309.81     16.41 o 
   9   4   9        1.50       -3.21     11.63 o 
  10   4   9      156.76      148.52     20.50 o 
 -11   5   9        3.43       11.55     13.79 o 
 -10   5   9        0.00        3.83     12.62 o 
  -9   5   9        0.84        4.58      9.90 o 
  -8   5   9      143.28      144.26     12.32 o 
  -7   5   9      549.56      565.67     17.58 o 
  -6   5   9       10.31       53.28      7.44 o 
  -5   5   9      237.68      173.15      9.09 o 
  -4   5   9      265.68      325.37      8.29 o 
  -3   5   9      549.86      500.05     10.14 o 
  -2   5   9      339.23      320.22      8.58 o 
  -1   5   9     1148.65     1041.34     15.16 o 
   0   5   9       17.27       27.16      4.60 o 
   1   5   9      219.57      334.13     20.15 o 
   2   5   9      145.54      197.66      6.74 o 
   3   5   9      123.71      241.73      8.52 o 
   4   5   9      110.50      172.13     23.78 o 
   5   5   9       80.81      492.05     30.05 o 
   6   5   9        7.70      140.69     16.66 o 
   7   5   9      154.02      122.17     15.65 o 
   8   5   9        1.76       58.01     15.72 o 
   9   5   9       49.62       87.57     22.82 o 
 -10   6   9        0.09       21.27     10.83 o 
  -9   6   9       76.69       64.62     11.99 o 
  -8   6   9        6.19       26.95     10.12 o 
  -7   6   9        2.19       15.68      7.43 o 
  -6   6   9       67.44       68.25      8.39 o 
  -5   6   9     1181.00     1064.00     26.55 o 
  -4   6   9      252.27      358.34     17.39 o 
  -3   6   9      406.19      384.64     15.13 o 
  -2   6   9       49.42       66.62      6.81 o 
  -1   6   9      187.36      184.54      8.32 o 
   0   6   9       69.64       98.35      7.45 o 
   1   6   9      226.12      198.16      8.56 o 
   2   6   9     1327.81     1204.94     21.48 o 
   3   6   9      298.01      311.18     12.04 o 
   4   6   9       77.38      150.99     18.65 o 
   5   6   9      118.45       79.18     13.09 o 
   6   6   9       20.01       59.54     14.80 o 
   7   6   9      256.74      360.49     23.84 o 
   8   6   9       49.61       53.83     16.36 o 
   9   6   9       63.24       86.45     20.02 o 
 -10   7   9        4.55        8.92     11.68 o 
  -9   7   9       12.67       22.30     21.24 o 
  -8   7   9      129.51      110.61     13.18 o 
  -7   7   9      159.77      154.61     13.59 o 
  -6   7   9      151.19      171.52     15.21 o 
  -5   7   9      141.87      147.15     15.86 o 
  -4   7   9        0.37       -1.68      8.04 o 
  -3   7   9      184.51      184.56     11.44 o 
  -2   7   9      149.29      130.18     10.27 o 
  -1   7   9      635.18      576.69     15.59 o 
   0   7   9     1904.33     1816.33     31.84 o 
   1   7   9        5.04       16.39     11.27 o 
   2   7   9       79.82      146.65     12.69 o 
   3   7   9      196.40      267.98     16.74 o 
   4   7   9        6.27       16.15     16.60 o 
   5   7   9       13.34       66.79     15.06 o 
   6   7   9      100.99      119.73     19.53 o 
   7   7   9        5.23        9.79     14.63 o 
   8   7   9       39.18       97.63     43.14 o 
  -9   8   9        6.84        4.05     14.43 o 
  -8   8   9       24.92       42.64     25.45 o 
  -7   8   9       12.39        7.67     13.59 o 
  -6   8   9       10.25       21.32     11.77 o 
  -5   8   9      137.52      136.84     14.41 o 
  -4   8   9        3.15       86.42     12.06 o 
  -3   8   9       12.62       54.43     12.23 o 
  -2   8   9       37.68       38.86     11.11 o 
  -1   8   9      335.79      263.62     17.51 o 
   0   8   9       46.49       34.58     11.75 o 
   1   8   9        0.77       14.31     15.92 o 
   2   8   9      316.14      333.94     44.99 o 
   3   8   9      281.17      364.28     36.29 o 
   4   8   9      531.41      466.43     35.64 o 
   5   8   9       25.15       14.76     14.33 o 
   6   8   9       22.45       41.61     15.51 o 
   7   8   9      121.16      112.24     20.49 o 
   8   8   9       86.31      108.58     21.63 o 
  -8   9   9        1.04        4.10     16.61 o 
  -7   9   9      343.40      365.88     36.96 o 
  -6   9   9        0.24       -3.02     13.95 o 
  -5   9   9        0.23       45.98     24.63 o 
  -4   9   9        1.65       14.23     12.27 o 
  -3   9   9       42.80       38.33     13.11 o 
  -2   9   9       24.35       24.37     11.17 o 
  -1   9   9      142.20      167.39     25.19 o 
   0   9   9      736.86      658.62     35.55 o 
   1   9   9       17.62        8.01     16.55 o 
   2   9   9      170.93      372.17     29.77 o 
   3   9   9      230.62      329.19     26.94 o 
   4   9   9      106.11      112.89     23.05 o 
   5   9   9       66.88       70.42     20.57 o 
   6   9   9       36.88       39.80     19.04 o 
   7   9   9        1.62       19.57     30.52 o 
  -7  10   9       69.54      128.02     96.90 o 
  -6  10   9       16.12       30.91     20.12 o 
  -5  10   9       89.76      111.82     34.98 o 
  -4  10   9       57.50       85.18     24.42 o 
  -3  10   9      342.61      340.78     23.26 o 
  -2  10   9       34.10       32.47     19.68 o 
  -1  10   9      134.50      169.85     25.29 o 
   0  10   9        0.21       15.64      9.68 o 
   1  10   9      128.55      147.29     21.02 o 
   2  10   9       19.95       26.53     17.65 o 
   3  10   9        0.04       26.89     22.63 o 
   4  10   9        1.29       15.13     30.71 o 
   5  10   9       32.66       44.00     20.16 o 
  -5  11   9        7.34       65.72     39.33 o 
  -4  11   9       87.14      123.15     36.82 o 
  -3  11   9      354.80      311.76     32.65 o 
  -2  11   9      143.12      280.42     52.96 o 
  -1  11   9      136.93      166.50     24.30 o 
   0  11   9      165.75      201.96     28.98 o 
   1  11   9       19.00       12.08     25.52 o 
   2  11   9       62.56       99.89     27.65 o 
   3  11   9       15.08       16.06     18.30 o 
 -12   0  10      156.84      270.37     30.69 o 
 -11   0  10       94.90      113.96     65.53 o 
 -10   0  10     1452.17     1270.04     39.56 o 
  -9   0  10        3.97       -4.30      7.47 o 
  -8   0  10     1688.16     1770.72     34.08 o 
  -7   0  10      249.86      262.45     12.48 o 
  -6   0  10      864.11      757.57     17.04 o 
  -5   0  10      115.96      205.92     11.62 o 
  -4   0  10     3057.61     3165.01     47.28 o 
  -3   0  10      102.17      105.44      6.82 o 
  -2   0  10      154.64       97.32      5.05 o 
  -1   0  10       71.39       56.06      3.77 o 
   0   0  10      107.83       92.81      5.83 o 
   1   0  10     2932.94     2478.20     31.38 o 
   2   0  10     1273.46      997.69     15.27 o 
   3   0  10       60.33      156.62      7.17 o 
   4   0  10     5139.41     5062.44     63.41 o 
   5   0  10        7.12        4.11      5.79 o 
   6   0  10        1.87       11.26      6.69 o 
   7   0  10     2794.26     2384.70     51.07 o 
   8   0  10      603.35      663.13     40.09 o 
   9   0  10       37.65       13.16     15.22 o 
  10   0  10        0.56      -12.92     14.94 o 
 -12   1  10       86.51       78.13     12.62 o 
 -11   1  10        0.24        5.75      7.68 o 
 -10   1  10       33.16       36.90     10.19 o 
  -9   1  10       18.63      225.60     50.40 o 
  -8   1  10        1.43       29.85      6.10 o 
  -7   1  10      742.64      712.79     17.95 o 
  -6   1  10        2.91       60.39      8.03 o 
  -5   1  10     1301.84     1394.02     18.78 o 
  -4   1  10      249.73      221.07      6.61 o 
  -3   1  10       49.13       58.86      5.22 o 
  -2   1  10      269.45      298.74      9.19 o 
  -1   1  10      116.76      186.64      4.34 o 
   0   1  10      104.98      237.25     13.86 o 
   1   1  10       61.42       88.30      4.76 o 
   2   1  10      176.59      215.16      5.12 o 
   3   1  10     2415.27     2119.20     21.48 o 
   4   1  10     1201.92     1404.74     19.09 o 
   5   1  10     1151.69     1074.55     14.87 o 
   6   1  10       49.43       73.98      6.77 o 
   7   1  10        3.06       19.92      7.44 o 
   8   1  10      335.14      283.57     15.85 o 
   9   1  10        0.24       21.83     10.55 o 
  10   1  10       58.25       98.32     13.06 o 
 -12   2  10       26.91       38.75     13.42 o 
 -11   2  10       47.49       85.36     10.68 o 
 -10   2  10      681.34      701.08     23.97 o 
  -9   2  10        8.73       33.11      8.90 o 
  -8   2  10        4.85       20.61      7.06 o 
  -7   2  10      152.24      165.52      8.93 o 
  -6   2  10     1484.66     1408.80     19.71 o 
  -5   2  10      522.88      438.28     10.08 o 
  -4   2  10     1860.43     1921.32     23.70 o 
  -3   2  10        5.36       37.44      3.60 o 
  -2   2  10     1187.06     1317.72     14.26 o 
  -1   2  10     1133.60     1215.16     13.69 o 
   0   2  10      568.22      700.97     18.77 o 
   1   2  10     1610.13     1456.84     17.07 o 
   2   2  10        0.83       19.88      2.63 o 
   3   2  10     1124.42     1107.70     19.02 o 
   4   2  10     4974.23     4687.73     47.91 o 
   5   2  10      415.50      357.88      9.89 o 
   6   2  10       98.68       84.13      7.34 o 
   7   2  10      575.36      568.71     15.44 o 
   8   2  10      131.10      134.76     12.53 o 
   9   2  10      104.02       59.16     11.80 o 
  10   2  10      108.44      206.87     17.57 o 
 -11   3  10       58.30       49.76     12.43 o 
 -10   3  10      157.37      240.65     16.14 o 
  -9   3  10      466.95      472.73     18.19 o 
  -8   3  10       13.48       24.97      8.85 o 
  -7   3  10     1241.92     1205.28     21.00 o 
  -6   3  10      311.79      370.78     10.67 o 
  -5   3  10      106.94       93.12      6.18 o 
  -4   3  10       25.83       47.55      4.51 o 
  -3   3  10     1204.57     1133.22     13.09 o 
  -2   3  10      848.73      900.70     12.10 o 
  -1   3  10     1571.90     1683.99     17.15 o 
   0   3  10      463.88      531.04     18.72 o 
   1   3  10        0.15       13.07      2.48 o 
   2   3  10     2137.72     2389.27     45.67 o 
   3   3  10     3033.95     2710.82     28.84 o 
   4   3  10      543.11      466.46      8.14 o 
   5   3  10      704.91      781.66     14.31 o 
   6   3  10       74.57      201.99     23.94 o 
   7   3  10        4.31       12.10      8.24 o 
   8   3  10      298.59      290.73     18.23 o 
   9   3  10        2.27        0.23     11.22 o 
  10   3  10       16.97       39.52     14.76 o 
 -11   4  10      106.77      137.98     15.32 o 
 -10   4  10        3.83       67.17     10.63 o 
  -9   4  10       37.05       91.80     12.35 o 
  -8   4  10       16.17      125.28     14.25 o 
  -7   4  10       21.08        7.29      5.50 o 
  -6   4  10      130.24      104.24      8.44 o 
  -5   4  10      853.70      820.28     18.07 o 
  -4   4  10      235.40      277.99      7.91 o 
  -3   4  10      172.68      235.00      6.62 o 
  -2   4  10     1010.66     1149.27     14.35 o 
  -1   4  10     1376.71     1504.70     20.59 o 
   0   4  10      264.22      227.49      8.00 o 
   1   4  10      252.10      317.01      9.19 o 
   2   4  10      474.22      495.03     13.75 o 
   3   4  10       16.33       38.05      5.57 o 
   4   4  10      107.04      224.15      8.93 o 
   5   4  10      182.38      204.74     10.03 o 
   6   4  10        1.46       43.41      8.31 o 
   7   4  10       65.51      139.19     25.46 o 
   8   4  10      524.62      552.60     27.73 o 
   9   4  10      200.79       97.80     22.46 o 
  10   4  10       13.39       59.83     15.93 o 
 -11   5  10       30.82       49.94     12.30 o 
 -10   5  10      194.05      148.53     15.18 o 
  -9   5  10        0.08       29.51      9.36 o 
  -8   5  10       58.58       53.17     16.15 o 
  -7   5  10      183.23      215.44     13.22 o 
  -6   5  10      328.51      362.64     12.69 o 
  -5   5  10      212.44      246.50     10.06 o 
  -4   5  10        1.81       19.20      4.15 o 
  -3   5  10     5836.27     5589.50     54.45 o 
  -2   5  10     1404.70     1325.12     18.17 o 
  -1   5  10      154.22      183.49      8.31 o 
   0   5  10      909.15      981.46     14.07 o 
   1   5  10      227.05      245.28     10.65 o 
   2   5  10      426.03      476.32      8.82 o 
   3   5  10     2144.48     1811.89     23.94 o 
   4   5  10      312.56      300.53     11.06 o 
   5   5  10      560.78      493.53     20.47 o 
   6   5  10        0.63        4.89      8.59 o 
   7   5  10        2.56       20.08     10.55 o 
   8   5  10      120.49      136.35     19.83 o 
   9   5  10       93.84       82.08     23.52 o 
 -10   6  10       61.05      105.30     14.76 o 
  -9   6  10        0.04        2.52      9.20 o 
  -8   6  10       89.16      128.21     11.63 o 
  -7   6  10       77.95       58.11      9.07 o 
  -6   6  10       11.21       20.48      7.14 o 
  -5   6  10      175.28      181.66     10.95 o 
  -4   6  10      285.35      281.88     10.94 o 
  -3   6  10      192.59      146.16      8.14 o 
  -2   6  10       11.16       50.76      6.06 o 
  -1   6  10       19.12       43.02      6.09 o 
   0   6  10      448.20      343.96     12.27 o 
   1   6  10     1004.03      936.66     17.66 o 
   2   6  10      529.48      574.20     14.17 o 
   3   6  10       32.79       43.44      8.08 o 
   4   6  10      229.65      328.66     20.48 o 
   5   6  10      114.46      198.44     22.78 o 
   6   6  10      367.42      367.43     22.46 o 
   7   6  10      185.33      267.85     23.07 o 
   8   6  10      271.66      258.11     25.56 o 
   9   6  10      138.79      129.18     27.37 o 
 -10   7  10        8.73       13.54     16.65 o 
  -9   7  10       43.57       40.88     19.09 o 
  -8   7  10        0.01       19.65     11.10 o 
  -7   7  10       48.34       43.55      9.70 o 
  -6   7  10      479.81      400.83     17.54 o 
  -5   7  10      147.88      167.08     11.96 o 
  -4   7  10      210.05      208.44     16.22 o 
  -3   7  10      673.20      709.68     17.10 o 
  -2   7  10      414.14      345.43     12.93 o 
  -1   7  10      903.59      725.08     17.63 o 
   0   7  10      652.06      592.28     15.81 o 
   1   7  10       75.57       95.20      8.00 o 
   2   7  10        6.41       28.68      9.15 o 
   3   7  10       60.15       77.08     13.56 o 
   4   7  10        2.77       60.00     14.19 o 
   5   7  10      126.95      128.30     15.93 o 
   6   7  10       74.12      115.56     17.02 o 
   7   7  10       75.12       67.26     15.88 o 
   8   7  10        2.29       17.13     17.38 o 
  -9   8  10       20.29       24.62     11.12 o 
  -8   8  10      176.66      169.10     15.90 o 
  -7   8  10       12.98       34.96     22.31 o 
  -6   8  10        0.09       21.97     11.90 o 
  -5   8  10       97.36      125.21     11.81 o 
  -4   8  10       56.03       64.55     11.34 o 
  -3   8  10        4.68       18.80     10.07 o 
  -2   8  10      102.15       80.62     14.45 o 
  -1   8  10       85.53       52.99     12.20 o 
   0   8  10      521.34      523.51     21.50 o 
   1   8  10     1710.53     1652.81     44.98 o 
   2   8  10      850.57      750.46     31.65 o 
   3   8  10        0.30        8.68     16.54 o 
   4   8  10      139.89      226.81     26.42 o 
   5   8  10      176.84      215.36     28.95 o 
   6   8  10        1.84       30.78     15.45 o 
   7   8  10      302.81      273.04     26.61 o 
  -8   9  10       17.65       22.63     16.97 o 
  -7   9  10       53.64      119.88     38.12 o 
  -6   9  10       98.86      105.70     15.01 o 
  -5   9  10      289.61      272.53     16.96 o 
  -4   9  10      117.47      102.44     16.00 o 
  -3   9  10        3.11        4.32     12.42 o 
  -2   9  10        1.74       11.44     11.50 o 
  -1   9  10        0.68        7.00     12.46 o 
   0   9  10      324.58      295.19     29.56 o 
   1   9  10       33.74       29.86     21.53 o 
   2   9  10      182.04      212.26     23.68 o 
   3   9  10        0.05       78.59     16.35 o 
   4   9  10       43.79       41.04     19.39 o 
   5   9  10        9.48       18.69     24.80 o 
   6   9  10      168.51      149.98     24.00 o 
  -6  10  10       67.52       61.79     23.18 o 
  -5  10  10      138.16      126.69     21.53 o 
  -4  10  10        4.41       19.35     20.40 o 
  -3  10  10        0.11        4.99     13.84 o 
  -2  10  10       57.79       55.65     15.69 o 
  -1  10  10        0.90       10.09     18.97 o 
   0  10  10        5.73        6.25     21.38 o 
   1  10  10      492.02      436.09     35.28 o 
   2  10  10       17.66       40.03     16.60 o 
   3  10  10        0.32       76.31     22.63 o 
   4  10  10      259.33      265.70     28.14 o 
   5  10  10      186.27      137.28     30.95 o 
  -5  11  10        1.73       18.71     34.12 o 
  -4  11  10       48.04       87.88     37.48 o 
  -3  11  10       80.59      127.46     39.55 o 
  -2  11  10        0.08       26.10     30.18 o 
  -1  11  10       98.74      145.94     32.24 o 
   0  11  10       29.34       52.32     43.73 o 
   1  11  10       10.62       86.39     22.67 o 
   2  11  10       47.41       44.41     18.97 o 
   3  11  10      181.83      250.62     27.98 o 
 -12   1  11       93.76      172.43     15.18 o 
 -11   1  11        0.34       15.25      8.30 o 
 -10   1  11       30.84       28.34      7.71 o 
  -9   1  11      445.34      383.73     14.00 o 
  -8   1  11     1725.77     1583.87     25.67 o 
  -7   1  11        7.10       13.20      5.15 o 
  -6   1  11     3776.37     3799.20     42.30 o 
  -5   1  11     1172.06     1197.29     17.02 o 
  -4   1  11       25.63       32.10      3.91 o 
  -3   1  11      391.76      345.28      8.11 o 
  -2   1  11     1358.79     1420.61     17.46 o 
  -1   1  11      660.83      739.03     10.95 o 
   0   1  11      308.80      222.62      5.75 o 
   1   1  11     2470.30     2315.10     26.65 o 
   2   1  11      202.69      280.12      8.37 o 
   3   1  11     3729.12     3421.24     30.83 o 
   4   1  11     2288.24     2222.07     22.92 o 
   5   1  11     1438.03     1404.63     17.78 o 
   6   1  11      175.43      202.70      9.09 o 
   7   1  11      263.07      284.81     12.63 o 
   8   1  11        0.36      -10.94      9.18 o 
   9   1  11      442.17      348.19     25.48 o 
  10   1  11       39.87       43.58     11.73 o 
 -12   2  11       10.19       23.29     11.88 o 
 -11   2  11       61.41       98.58     11.48 o 
 -10   2  11      745.49      782.00     23.89 o 
  -9   2  11       57.36       76.45     10.23 o 
  -8   2  11      146.58      114.43     10.00 o 
  -7   2  11       14.66      107.72      9.16 o 
  -6   2  11       48.68       71.88      6.11 o 
  -5   2  11     3202.75     3290.45     52.15 o 
  -4   2  11       20.47       30.79      4.11 o 
  -3   2  11       14.79       47.00      5.18 o 
  -2   2  11     1038.03     1179.99     29.04 o 
  -1   2  11      237.98      243.64      5.66 o 
   0   2  11      268.34      289.01      8.52 o 
   1   2  11     1654.94     1550.21     17.34 o 
   2   2  11     2784.22     2414.92     40.72 o 
   3   2  11      372.06      494.31      8.80 o 
   4   2  11     1746.95     1875.14     43.90 o 
   5   2  11     1337.05     1184.74     19.53 o 
   6   2  11        3.21       18.13      5.82 o 
   7   2  11     1552.16     1478.34     24.80 o 
   8   2  11       27.54       10.34      9.36 o 
   9   2  11       13.37       44.93     11.12 o 
  10   2  11        0.04       28.84     11.44 o 
 -11   3  11       16.00       25.15      9.63 o 
 -10   3  11      185.83      207.86     15.22 o 
  -9   3  11       25.99       52.18      9.88 o 
  -8   3  11       20.47       46.96      9.80 o 
  -7   3  11      808.97      747.79     16.84 o 
  -6   3  11       87.71      143.63      8.98 o 
  -5   3  11      257.52      267.36      9.19 o 
  -4   3  11      154.50      173.82      7.01 o 
  -3   3  11       26.30       12.20      2.39 o 
  -2   3  11     5167.12     4938.88     55.28 o 
  -1   3  11       22.14       36.64      3.54 o 
   0   3  11        0.72        9.91      2.62 o 
   1   3  11      701.16      929.58     11.21 o 
   2   3  11     1525.31     1564.53     25.47 o 
   3   3  11      683.34      675.45     12.80 o 
   4   3  11      236.63      230.65     10.59 o 
   5   3  11      203.64      213.37      8.86 o 
   6   3  11       49.35      127.06      9.85 o 
   7   3  11      317.16      202.07     14.58 o 
   8   3  11        8.58       34.56     11.08 o 
   9   3  11       20.58       21.50     13.62 o 
  10   3  11       35.30       11.41     15.01 o 
 -11   4  11       11.68        7.20     10.61 o 
 -10   4  11      364.54      351.87     16.33 o 
  -9   4  11     1102.81      872.92     26.08 o 
  -8   4  11      630.13      563.54     20.46 o 
  -7   4  11      168.81      149.04     10.92 o 
  -6   4  11        7.70       15.13      5.93 o 
  -5   4  11      137.04      179.09      7.93 o 
  -4   4  11     6313.86     5933.89     55.88 o 
  -3   4  11     1456.09     1451.41     17.29 o 
  -2   4  11     1543.56     1702.64     28.57 o 
  -1   4  11      563.92      472.93     15.07 o 
   0   4  11      898.97      865.21     12.47 o 
   1   4  11       26.54       55.77      4.14 o 
   2   4  11       74.29      101.76      4.67 o 
   3   4  11      420.77      488.37     11.91 o 
   4   4  11      528.31      596.08     20.01 o 
   5   4  11     1767.47     1831.27     39.01 o 
   6   4  11      403.51      308.75     13.82 o 
   7   4  11     1323.18     1277.50     31.25 o 
   8   4  11       11.92       43.43     11.90 o 
   9   4  11      104.61       45.06     13.98 o 
 -11   5  11       38.40       43.61     12.21 o 
 -10   5  11       19.62       42.24     11.11 o 
  -9   5  11      116.88      151.72     14.65 o 
  -8   5  11      236.58      213.96     21.85 o 
  -7   5  11       80.40      283.70     13.69 o 
  -6   5  11      805.90      979.79     35.22 o 
  -5   5  11       14.60       27.35      6.19 o 
  -4   5  11      185.47      164.65      6.79 o 
  -3   5  11       97.28       88.12      6.24 o 
  -2   5  11        0.01       41.38      5.15 o 
  -1   5  11     2079.75     1988.22     33.41 o 
   0   5  11      155.11      121.33      6.91 o 
   1   5  11       66.30       98.05      5.17 o 
   2   5  11        8.10       13.31      3.61 o 
   3   5  11      296.74      485.53     19.80 o 
   4   5  11        0.14       21.03      6.55 o 
   5   5  11      202.04      280.71     13.81 o 
   6   5  11       44.48      107.19     11.58 o 
   7   5  11       22.77       51.08     11.37 o 
   8   5  11        8.14       17.82     21.31 o 
   9   5  11      288.04      397.26     34.33 o 
 -10   6  11       51.99       55.17     16.62 o 
  -9   6  11       10.54       15.11     16.27 o 
  -8   6  11      368.50      328.89     16.73 o 
  -7   6  11        7.85       12.70      7.25 o 
  -6   6  11      300.24      356.73     14.18 o 
  -5   6  11        3.54       10.38      4.93 o 
  -4   6  11      279.44      319.27     11.39 o 
  -3   6  11        8.48       16.86      5.96 o 
  -2   6  11      365.81      358.01     14.05 o 
  -1   6  11      963.74      892.42     14.95 o 
   0   6  11      648.11      566.32     11.88 o 
   1   6  11      836.76      788.65     12.76 o 
   2   6  11       89.88       94.03      8.09 o 
   3   6  11       77.51      127.30      9.87 o 
   4   6  11        3.11        2.73     11.32 o 
   5   6  11      877.59      730.36     24.24 o 
   6   6  11       23.27       48.21     14.89 o 
   7   6  11      327.84      339.99     25.44 o 
   8   6  11      140.53      153.88     21.09 o 
   9   6  11       30.28       75.84     23.63 o 
  -9   7  11        5.29       19.31      9.27 o 
  -8   7  11        5.91       39.91     11.67 o 
  -7   7  11        3.15       10.20      8.07 o 
  -6   7  11      732.77      564.27     23.88 o 
  -5   7  11      513.34      399.25     15.40 o 
  -4   7  11      121.86      148.10     11.54 o 
  -3   7  11      498.99      502.53     14.93 o 
  -2   7  11        8.82        6.38      7.02 o 
  -1   7  11      297.59      282.95     14.76 o 
   0   7  11       47.60       48.46      8.64 o 
   1   7  11       18.31       11.82      6.58 o 
   2   7  11      866.98      722.46     18.80 o 
   3   7  11     1107.92     1256.55     30.40 o 
   4   7  11       26.14      121.32     16.72 o 
   5   7  11        2.64       12.30     11.50 o 
   6   7  11       43.15       44.56     14.78 o 
   7   7  11        5.85       26.90     14.48 o 
   8   7  11       72.58       81.76     18.39 o 
  -9   8  11       76.80       37.35     15.96 o 
  -8   8  11        0.41       38.92     21.17 o 
  -7   8  11       17.45       29.53     12.27 o 
  -6   8  11      243.24      202.13     18.11 o 
  -5   8  11       10.04       34.97      9.30 o 
  -4   8  11      147.34      135.66     14.46 o 
  -3   8  11      684.59      739.61     22.63 o 
  -2   8  11       46.83       87.30     13.11 o 
  -1   8  11      161.49      151.51     13.72 o 
   0   8  11        7.65       32.84     11.71 o 
   1   8  11     1200.97      981.82     58.39 o 
   2   8  11      269.63      304.59     24.71 o 
   3   8  11       23.03       36.16     17.44 o 
   4   8  11       47.74       60.96     19.39 o 
   5   8  11       29.48      109.90     27.88 o 
   6   8  11       65.93       32.87     16.73 o 
   7   8  11       39.63       65.65     19.17 o 
  -8   9  11      169.04      193.29     22.24 o 
  -7   9  11        6.99       17.43     17.03 o 
  -6   9  11      916.77      650.93     27.85 o 
  -5   9  11      182.22      179.94     20.83 o 
  -4   9  11      182.39      157.82     18.78 o 
  -3   9  11       11.90       32.73     12.53 o 
  -2   9  11        7.29       34.89     12.44 o 
  -1   9  11        4.47        8.02     12.44 o 
   0   9  11      745.14      622.20     31.81 o 
   1   9  11      631.97      539.02     34.22 o 
   2   9  11       10.13       21.69     12.20 o 
   3   9  11      528.27      539.11     35.31 o 
   4   9  11        7.67       55.36     18.21 o 
   5   9  11      233.59      222.75     23.98 o 
   6   9  11      234.03      299.30     27.10 o 
  -6  10  11        9.11       32.28     24.76 o 
  -5  10  11        3.49       11.78     18.06 o 
  -4  10  11       88.29       38.99     22.62 o 
  -3  10  11       10.17       14.20     15.24 o 
  -2  10  11       70.62       59.37     16.01 o 
  -1  10  11      124.71      100.23     16.86 o 
   0  10  11       41.77       82.49     24.25 o 
   1  10  11        2.91       38.53     22.19 o 
   2  10  11       31.03       67.75     22.89 o 
   3  10  11       96.99      117.43     21.27 o 
   4  10  11       52.98      111.91     30.10 o 
   5  10  11       59.64      121.39     31.23 o 
  -4  11  11       10.92       66.47     40.51 o 
  -3  11  11        1.95       59.78     40.04 o 
  -2  11  11       64.97       89.49     27.62 o 
  -1  11  11       23.62       62.07     25.39 o 
   0  11  11       36.49       84.83     25.33 o 
   1  11  11        2.36       -2.81     18.84 o 
   2  11  11        6.78       36.87     17.26 o 
   3  11  11      348.81      347.41     37.70 o 
 -12   0  12        0.10       27.25     16.38 o 
 -11   0  12      656.03      577.84     30.62 o 
 -10   0  12      291.73      311.45     21.28 o 
  -9   0  12      173.68      190.15     18.79 o 
  -8   0  12     1914.04     1580.04     37.73 o 
  -7   0  12      412.67      336.53     17.08 o 
  -6   0  12        0.08       -3.92      6.30 o 
  -5   0  12      488.19      589.26     18.53 o 
  -4   0  12      284.28      266.97     12.14 o 
  -3   0  12    17768.89    18833.76    265.15 o 
  -2   0  12     6842.91     6741.09     97.41 o 
  -1   0  12     1580.70     1855.75     40.81 o 
   0   0  12      781.15      906.02     20.14 o 
   1   0  12      249.15      217.58      8.80 o 
   2   0  12    17945.47    17437.78    218.24 o 
   3   0  12     1354.56     1062.85     17.72 o 
   4   0  12     1212.07     1107.48     21.07 o 
   5   0  12      869.66      898.68     20.88 o 
   6   0  12      438.51      519.93     16.99 o 
   7   0  12      411.89      382.70     19.77 o 
   8   0  12       11.20       33.10     21.04 o 
   9   0  12      186.78      151.19     20.84 o 
  10   0  12        1.18       15.23     16.96 o 
 -12   1  12       14.75       -0.74     14.52 o 
 -11   1  12       42.04      111.36     11.09 o 
 -10   1  12        5.64        4.18      6.84 o 
  -9   1  12        2.63       85.72      8.97 o 
  -8   1  12      380.29      496.68     14.11 o 
  -7   1  12       97.59      246.73     15.70 o 
  -6   1  12       87.72      132.74      7.50 o 
  -5   1  12        7.47       26.97      4.40 o 
  -4   1  12      245.09      306.59     11.53 o 
  -3   1  12      111.07      168.68      6.10 o 
  -2   1  12      282.80      261.85      6.88 o 
  -1   1  12      151.12      149.86      5.41 o 
   0   1  12      798.28      803.00     12.03 o 
   1   1  12      391.89      372.53      7.01 o 
   2   1  12       25.36       39.76      2.95 o 
   3   1  12      317.53      707.81     18.53 o 
   4   1  12     1822.92     1897.53     21.04 o 
   5   1  12       20.21      145.26     10.05 o 
   6   1  12      389.47      419.41     11.21 o 
   7   1  12     1366.27     1222.99     24.21 o 
   8   1  12       59.23       28.93     10.40 o 
   9   1  12       12.38       37.00     11.19 o 
  10   1  12       68.15       42.95     10.20 o 
 -12   2  12       13.56       32.07     10.66 o 
 -11   2  12      486.84      460.42     24.41 o 
 -10   2  12        2.33       44.75      9.59 o 
  -9   2  12       10.16       28.68      7.63 o 
  -8   2  12      106.64       97.15     10.69 o 
  -7   2  12      776.89      662.99     16.66 o 
  -6   2  12       65.88      111.55      7.19 o 
  -5   2  12      665.94      709.52     13.19 o 
  -4   2  12     6395.34     6155.94     64.45 o 
  -3   2  12     1543.64     1655.32     19.32 o 
  -2   2  12      983.65      960.02     15.93 o 
  -1   2  12      603.40      753.26     13.52 o 
   0   2  12        3.14       38.44      2.99 o 
   1   2  12      448.56      420.06     11.96 o 
   2   2  12       95.95      160.13     11.14 o 
   3   2  12     1040.83     1034.65     13.20 o 
   4   2  12      452.47      618.91     18.81 o 
   5   2  12      548.12      594.40     12.16 o 
   6   2  12      153.15      240.50     10.58 o 
   7   2  12        3.84       66.93      9.78 o 
   8   2  12       22.49       49.36     15.67 o 
   9   2  12       68.74       76.58     14.55 o 
  10   2  12       12.76       17.32     14.16 o 
 -11   3  12        4.24       14.22      9.53 o 
 -10   3  12      121.73      134.66     13.30 o 
  -9   3  12      170.35      145.32     16.46 o 
  -8   3  12      308.58      340.78     19.55 o 
  -7   3  12     1156.59     1033.78     26.13 o 
  -6   3  12     2992.18     2652.86     37.27 o 
  -5   3  12      308.90      317.14      9.63 o 
  -4   3  12      101.24      129.16      6.79 o 
  -3   3  12      794.41      805.34     12.56 o 
  -2   3  12      124.22      171.92      5.61 o 
  -1   3  12      186.87      237.15      6.14 o 
   0   3  12      200.47      222.35      5.81 o 
   1   3  12      309.76      338.68      7.13 o 
   2   3  12       31.22       63.58      5.07 o 
   3   3  12      303.58      378.16     14.79 o 
   4   3  12      113.43      173.70      7.78 o 
   5   3  12     2200.58     2071.52     24.76 o 
   6   3  12      293.53      287.49     12.74 o 
   7   3  12        3.06       34.87      9.67 o 
   8   3  12       27.09       21.51     12.63 o 
   9   3  12      227.76      322.74     20.93 o 
  10   3  12        3.32      -16.02     16.66 o 
 -11   4  12        1.78        7.85     10.18 o 
 -10   4  12        2.08       51.26     11.31 o 
  -9   4  12       36.06      101.01     12.30 o 
  -8   4  12       22.57       31.58     15.15 o 
  -7   4  12        5.86       11.98      6.21 o 
  -6   4  12      104.19      159.99     10.08 o 
  -5   4  12      163.03      327.33      9.95 o 
  -4   4  12        1.97        4.01      2.94 o 
  -3   4  12       51.56       52.24      4.91 o 
  -2   4  12        0.35       14.22      3.56 o 
  -1   4  12     2617.72     2397.93     26.02 o 
   0   4  12     3101.46     2978.93     33.67 o 
   1   4  12     1231.14     1326.00     21.52 o 
   2   4  12       42.32      147.27      7.98 o 
   3   4  12       86.04       76.79      7.04 o 
   4   4  12      514.81      519.42     12.43 o 
   5   4  12      102.18      332.10     22.67 o 
   6   4  12       18.86       44.12      9.17 o 
   7   4  12       57.24      184.33     22.63 o 
   8   4  12       40.94       46.62     12.13 o 
   9   4  12       21.15       25.54     19.78 o 
 -11   5  12       68.74       59.88     14.05 o 
 -10   5  12        1.44       -3.95      9.16 o 
  -9   5  12       88.76       96.68     12.74 o 
  -8   5  12       19.29       32.92      9.47 o 
  -7   5  12     1398.08     1401.43     42.06 o 
  -6   5  12     3089.35     2866.53     40.91 o 
  -5   5  12        2.29       15.03      5.52 o 
  -4   5  12      232.29      229.39      7.96 o 
  -3   5  12       43.28       73.89      6.30 o 
  -2   5  12      452.53      392.98      9.99 o 
  -1   5  12       21.73       16.16      4.53 o 
   0   5  12     2145.13     2100.70     38.92 o 
   1   5  12     1075.41      891.40     12.55 o 
   2   5  12      123.70      160.62      7.79 o 
   3   5  12      751.93      747.78     19.37 o 
   4   5  12      181.55      187.91     10.09 o 
   5   5  12      592.97      609.53     16.96 o 
   6   5  12        3.15       12.69      9.57 o 
   7   5  12      347.10      370.26     18.79 o 
   8   5  12       20.67       31.56     13.73 o 
   9   5  12      351.36      413.86     34.50 o 
 -10   6  12       10.42       24.04     11.52 o 
  -9   6  12        2.02        5.97     10.69 o 
  -8   6  12       63.16       91.87     11.91 o 
  -7   6  12        2.81       28.81      7.98 o 
  -6   6  12      471.34      471.89     15.88 o 
  -5   6  12      491.16      359.84     12.65 o 
  -4   6  12      671.31      501.69     13.29 o 
  -3   6  12       48.88       43.37      6.65 o 
  -2   6  12      200.00      222.15      9.98 o 
  -1   6  12       84.47      185.30      8.07 o 
   0   6  12      145.78      151.69      8.23 o 
   1   6  12      112.04      223.17     17.54 o 
   2   6  12        5.45       16.72      6.01 o 
   3   6  12      347.29      313.81     11.25 o 
   4   6  12        5.17        4.35      7.40 o 
   5   6  12        1.52       83.32     12.98 o 
   6   6  12        3.31       26.60     14.94 o 
   7   6  12       15.45       68.47     16.10 o 
   8   6  12       25.14       56.92     26.18 o 
  -9   7  12        5.86       97.25     16.34 o 
  -8   7  12       65.58       72.84     11.00 o 
  -7   7  12       10.21       24.33      8.66 o 
  -6   7  12        6.51       26.38      7.57 o 
  -5   7  12        6.05       17.88      6.52 o 
  -4   7  12      113.23      151.18      9.54 o 
  -3   7  12        2.17       58.39     10.88 o 
  -2   7  12       48.67       62.74      9.61 o 
  -1   7  12       52.72       64.59      8.92 o 
   0   7  12      630.76      520.98     13.87 o 
   1   7  12      545.53      513.77     17.02 o 
   2   7  12       17.62       11.25      6.70 o 
   3   7  12      272.77      453.06     29.98 o 
   4   7  12      141.52      166.81     24.52 o 
   5   7  12        1.10       -2.32     12.22 o 
   6   7  12      127.46      117.87     17.64 o 
   7   7  12        7.69       10.16     13.94 o 
   8   7  12        4.47      -22.36     18.53 o 
  -9   8  12       34.77        8.13     11.21 o 
  -8   8  12       17.80        0.61      9.82 o 
  -7   8  12       56.91       67.19     14.36 o 
  -6   8  12       65.11       35.42     13.97 o 
  -5   8  12        0.01        3.39      7.59 o 
  -4   8  12       98.34      128.68     14.52 o 
  -3   8  12     1104.11      980.38     26.28 o 
  -2   8  12      227.11      196.00     16.22 o 
  -1   8  12      472.80      439.97     18.07 o 
   0   8  12      256.83      238.52     13.69 o 
   1   8  12      108.98      198.45     17.91 o 
   2   8  12     1550.24     1741.48     48.17 o 
   3   8  12      167.81      121.37     25.73 o 
   4   8  12        1.80       20.82     19.27 o 
   5   8  12       88.96       84.53     17.18 o 
   6   8  12       82.44       60.27     16.88 o 
   7   8  12       54.10       25.65     16.98 o 
  -8   9  12       14.10       21.73     13.00 o 
  -7   9  12       19.85       25.26     13.70 o 
  -6   9  12        0.46       18.66     18.33 o 
  -5   9  12      194.80      136.14     13.13 o 
  -4   9  12        9.96       17.75     17.04 o 
  -3   9  12      219.87      285.88     19.93 o 
  -2   9  12      218.35      184.34     20.96 o 
  -1   9  12        7.37       32.75     12.89 o 
   0   9  12       30.55       41.35     21.27 o 
   1   9  12        0.53        2.63     20.19 o 
   2   9  12      107.42      135.58     21.78 o 
   3   9  12       54.12       68.70     19.60 o 
   4   9  12       38.30      177.62     28.08 o 
   5   9  12       25.80       64.41     32.22 o 
   6   9  12       58.04       82.04     18.79 o 
  -6  10  12       23.40       29.31     29.55 o 
  -5  10  12       16.26       82.84     19.25 o 
  -4  10  12      263.36      261.68     37.95 o 
  -3  10  12        3.10       50.32     24.03 o 
  -2  10  12      163.33      181.04     23.60 o 
  -1  10  12       15.67       15.90     16.78 o 
   0  10  12        3.79       31.10     22.75 o 
   1  10  12        0.03       37.05     22.77 o 
   2  10  12      327.27      256.01     27.83 o 
   3  10  12       14.86       28.03     23.12 o 
   4  10  12       89.26      118.98     29.13 o 
  -4  11  12        0.84       25.36     30.63 o 
  -3  11  12       22.47       69.05     42.25 o 
  -2  11  12       95.29      110.87     29.60 o 
  -1  11  12       27.33       92.08     22.71 o 
   0  11  12        4.07       34.14     22.84 o 
   1  11  12        1.17       16.41     20.31 o 
   2  11  12        0.08       18.97     18.32 o 
 -12   1  13        2.88       24.00     10.73 o 
 -11   1  13      320.28      354.10     15.36 o 
 -10   1  13       16.89       21.07      7.23 o 
  -9   1  13     2524.07     2105.79     33.72 o 
  -8   1  13      143.81      192.46     10.48 o 
  -7   1  13      945.02      867.86     16.19 o 
  -6   1  13      451.11      483.01     11.50 o 
  -5   1  13       79.54       79.82      5.90 o 
  -4   1  13      295.02      384.57     13.04 o 
  -3   1  13        7.08        5.23      3.38 o 
  -2   1  13      463.64      425.02     11.83 o 
  -1   1  13     3061.65     3172.56     52.55 o 
   0   1  13     1869.02     1685.70     21.36 o 
   1   1  13      302.96      223.76      6.00 o 
   2   1  13     1243.40      975.47     11.48 o 
   3   1  13        2.40        9.48      3.18 o 
   4   1  13     2484.80     2569.88     26.36 o 
   5   1  13      131.61      170.07      7.53 o 
   6   1  13      693.84      587.50     13.74 o 
   7   1  13       27.52       63.58      8.81 o 
   8   1  13       36.45       32.58     10.80 o 
   9   1  13       92.33       60.01     15.71 o 
  10   1  13       67.64      106.03     24.54 o 
 -11   2  13       32.95       34.33      9.69 o 
 -10   2  13      249.84      209.49     15.29 o 
  -9   2  13      658.40      596.85     17.96 o 
  -8   2  13       63.00      225.41     20.95 o 
  -7   2  13      672.71      699.40     17.15 o 
  -6   2  13       16.90       17.37      5.04 o 
  -5   2  13     1762.06     1621.26     22.18 o 
  -4   2  13      363.29      370.91      8.55 o 
  -3   2  13      189.18      212.97      9.74 o 
  -2   2  13      530.56      473.27     13.02 o 
  -1   2  13        5.13       18.53      3.59 o 
   0   2  13      912.13      955.78     19.83 o 
   1   2  13      182.89      317.01     16.18 o 
   2   2  13      210.06      312.42      8.57 o 
   3   2  13      469.97      632.24     18.48 o 
   4   2  13      259.09      295.89      8.02 o 
   5   2  13      240.31      274.17     13.40 o 
   6   2  13        5.22       20.81      5.91 o 
   7   2  13       33.30       75.41     12.17 o 
   8   2  13       10.68       20.48     12.16 o 
   9   2  13      408.87      343.33     30.47 o 
  10   2  13        2.11       17.64     14.39 o 
 -11   3  13       12.15       31.22     10.31 o 
 -10   3  13      156.40      160.50     14.35 o 
  -9   3  13      817.20      667.44     22.75 o 
  -8   3  13      181.39      298.31     41.40 o 
  -7   3  13      119.81      208.32     11.85 o 
  -6   3  13        8.21       62.04      6.04 o 
  -5   3  13      159.43      194.34      8.06 o 
  -4   3  13        6.31       54.79      4.60 o 
  -3   3  13     2100.46     2249.68     23.59 o 
  -2   3  13       26.10       15.32      3.11 o 
  -1   3  13      160.11      193.94      5.08 o 
   0   3  13      992.68     1009.52     15.56 o 
   1   3  13      175.15      231.09      5.95 o 
   2   3  13       93.61      107.75      5.37 o 
   3   3  13       49.92       63.78      6.35 o 
   4   3  13      686.48      664.70     22.94 o 
   5   3  13      189.66      387.61     24.40 o 
   6   3  13       15.64       33.95      7.59 o 
   7   3  13      269.22      234.73     17.89 o 
   8   3  13       64.17       75.59     14.92 o 
   9   3  13       63.02      145.96     17.50 o 
 -11   4  13        2.91       12.79      9.74 o 
 -10   4  13      115.96      131.52     16.33 o 
  -9   4  13      656.99      582.95     24.78 o 
  -8   4  13       48.57       68.13     11.39 o 
  -7   4  13      304.76      214.77     12.53 o 
  -6   4  13       90.24       78.70      8.39 o 
  -5   4  13     2615.55     2558.89     35.15 o 
  -4   4  13     1824.96     1652.04     24.65 o 
  -3   4  13       61.04       53.82      5.03 o 
  -2   4  13     1842.47     1900.57     24.70 o 
  -1   4  13       44.41       48.39      4.46 o 
   0   4  13     1932.69     2060.68     25.46 o 
   1   4  13      125.98      163.92      6.06 o 
   2   4  13     2767.42     2569.62     26.79 o 
   3   4  13        2.14        2.40      4.80 o 
   4   4  13       83.52      105.76      8.96 o 
   5   4  13       67.17       38.55      7.01 o 
   6   4  13      147.82      164.61     12.55 o 
   7   4  13       92.53       88.10     15.64 o 
   8   4  13      147.17      237.02     26.63 o 
   9   4  13       90.07      148.70     17.83 o 
 -10   5  13        3.88        5.47      9.89 o 
  -9   5  13      165.07      140.03     19.93 o 
  -8   5  13       47.70      105.31     11.62 o 
  -7   5  13       43.15       65.32     10.37 o 
  -6   5  13      194.47      303.68     12.50 o 
  -5   5  13       65.41       64.64      7.41 o 
  -4   5  13       28.64       25.89      5.29 o 
  -3   5  13      839.01      758.90     14.09 o 
  -2   5  13      209.00      224.76      8.36 o 
  -1   5  13       43.49      100.38      6.51 o 
   0   5  13      212.51      335.52     16.94 o 
   1   5  13     1092.27     1100.72     21.93 o 
   2   5  13      197.95      215.15      8.16 o 
   3   5  13       60.41      116.56      8.28 o 
   4   5  13      115.91      153.55     10.34 o 
   5   5  13      139.11      237.79     18.18 o 
   6   5  13        0.81       28.85     10.97 o 
   7   5  13       20.86       47.27     15.36 o 
   8   5  13       25.16       -2.21     13.40 o 
   9   5  13       72.00       85.35     28.87 o 
 -10   6  13       25.85       28.77     10.32 o 
  -9   6  13       25.58       24.33     10.24 o 
  -8   6  13       24.12       38.41     10.16 o 
  -7   6  13      111.35       87.47     10.41 o 
  -6   6  13        3.40       59.12      8.47 o 
  -5   6  13      612.88      600.52     38.09 o 
  -4   6  13      112.86      170.04     12.03 o 
  -3   6  13       37.64       30.37      6.37 o 
  -2   6  13      105.68      180.97      8.72 o 
  -1   6  13       72.32      144.58      9.15 o 
   0   6  13      376.57      380.38     10.84 o 
   1   6  13      662.14      667.16     13.35 o 
   2   6  13     1166.20     1121.85     29.59 o 
   3   6  13      361.44      367.66     16.48 o 
   4   6  13        0.21       12.43      6.65 o 
   5   6  13        1.54       32.03      9.83 o 
   6   6  13       30.08       55.99     14.86 o 
   7   6  13       25.81       20.58     14.62 o 
   8   6  13      124.69      130.07     26.58 o 
  -9   7  13      470.97      387.62     26.55 o 
  -8   7  13        7.63       34.23     10.05 o 
  -7   7  13        2.82       18.76      7.44 o 
  -6   7  13      177.70      205.84     18.94 o 
  -5   7  13        0.93       12.90      6.37 o 
  -4   7  13      196.18      184.69     10.90 o 
  -3   7  13      190.97      201.68     10.98 o 
  -2   7  13       47.39       86.66      9.72 o 
  -1   7  13       61.57       43.65      8.38 o 
   0   7  13       17.00       82.29     11.17 o 
   1   7  13      263.99      337.09     18.48 o 
   2   7  13       88.77      106.20     10.19 o 
   3   7  13       20.94       34.57     10.25 o 
   4   7  13       88.62      124.77     17.30 o 
   5   7  13        0.83        7.79     12.98 o 
   6   7  13        7.05        8.54     13.21 o 
   7   7  13        0.47       12.79     14.37 o 
  -8   8  13        9.02       14.78     10.91 o 
  -7   8  13      131.34      137.98     15.99 o 
  -6   8  13       14.58        9.68     14.83 o 
  -5   8  13        5.69       10.45     11.49 o 
  -4   8  13      284.55      223.87     16.15 o 
  -3   8  13     1076.71      956.61     37.93 o 
  -2   8  13       70.25       96.50     13.64 o 
  -1   8  13       30.53       26.21     10.38 o 
   0   8  13        1.04       30.71      9.51 o 
   1   8  13       60.31       47.30     15.13 o 
   2   8  13      221.86      358.11     23.97 o 
   3   8  13       20.96       48.58     18.57 o 
   4   8  13       38.30       79.17     19.10 o 
   5   8  13        3.27       13.17     14.50 o 
   6   8  13       10.31        4.84     13.56 o 
   7   8  13        0.18       31.52     15.83 o 
  -7   9  13       21.91       43.62     12.50 o 
  -6   9  13       25.95       39.20     24.25 o 
  -5   9  13       72.57       54.75     11.77 o 
  -4   9  13       54.32       64.81     14.73 o 
  -3   9  13       37.74       43.96     12.67 o 
  -2   9  13       54.33       64.12     17.08 o 
  -1   9  13      192.63      235.87     20.83 o 
   0   9  13      701.18      630.87     35.27 o 
   1   9  13        0.21        9.45     21.31 o 
   2   9  13      492.17      570.76     30.77 o 
   3   9  13       24.92       36.49     20.52 o 
   4   9  13      294.67      310.65     34.99 o 
   5   9  13      104.11       87.55     18.99 o 
  -6  10  13        0.30       26.98     22.90 o 
  -5  10  13       54.77       52.58     24.25 o 
  -4  10  13       56.63       96.18     31.13 o 
  -3  10  13      112.83      110.91     25.19 o 
  -2  10  13        1.79       19.77     13.67 o 
  -1  10  13        3.68       20.74     21.25 o 
   0  10  13       21.49       52.21     23.29 o 
   1  10  13       30.87       52.00     22.24 o 
   2  10  13       30.97      106.95     32.29 o 
   3  10  13        0.08       19.55     23.21 o 
   4  10  13       86.06       38.35     25.21 o 
  -3  11  13      163.61      248.64     58.79 o 
  -2  11  13      151.67      198.28     23.88 o 
  -1  11  13      159.25      284.59     63.34 o 
   0  11  13      303.41      368.80     60.01 o 
   1  11  13        5.17       73.26     36.76 o 
   2  11  13       38.07       41.52     24.23 o 
 -12   0  14      147.32      205.42     28.28 o 
 -11   0  14        0.33       17.61     13.45 o 
 -10   0  14      519.24      463.47     29.14 o 
  -9   0  14       38.57       54.48     13.41 o 
  -8   0  14      332.91      334.59     17.52 o 
  -7   0  14     1446.83     1282.83     32.10 o 
  -6   0  14     5099.52     4736.65     73.67 o 
  -5   0  14     2349.73     2379.20     45.33 o 
  -4   0  14      214.83      192.15     10.89 o 
  -3   0  14     1366.41     1486.11     27.17 o 
  -2   0  14    10201.72    11014.63    156.77 o 
  -1   0  14     1120.69      977.00     27.41 o 
   0   0  14       90.58      151.50      8.93 o 
   1   0  14     6055.36     5945.26     97.80 o 
   2   0  14     2906.74     2908.66     36.48 o 
   3   0  14      170.45      242.82     10.51 o 
   4   0  14     3612.09     3370.71     50.12 o 
   5   0  14      552.73      423.42     18.66 o 
   6   0  14      133.77       96.73     11.01 o 
   7   0  14       24.95       64.33     12.70 o 
   8   0  14       50.03       58.79     23.32 o 
   9   0  14      137.82      143.87     29.44 o 
 -11   1  14       42.19       54.99     13.13 o 
 -10   1  14       15.52       16.89      7.25 o 
  -9   1  14        0.36       74.79      8.02 o 
  -8   1  14      816.35      695.73     16.27 o 
  -7   1  14        4.98        3.41      5.68 o 
  -6   1  14      295.02      354.11     10.38 o 
  -5   1  14      292.85      342.19      9.44 o 
  -4   1  14      245.92      279.92      8.90 o 
  -3   1  14      417.94      424.01      9.00 o 
  -2   1  14     3888.37     4047.92     65.85 o 
  -1   1  14      992.48      877.67     14.82 o 
   0   1  14      134.53      167.38      7.81 o 
   1   1  14      831.86      992.33     23.75 o 
   2   1  14        5.59       18.40      2.66 o 
   3   1  14     1394.35     1458.58     16.86 o 
   4   1  14       10.03      124.59     14.17 o 
   5   1  14       27.87       35.53      5.47 o 
   6   1  14       26.63       36.75      5.67 o 
   7   1  14      176.24      190.75     14.35 o 
   8   1  14       43.18       75.62     11.61 o 
   9   1  14      116.79      123.22     13.67 o 
 -11   2  14        4.30       13.07      8.85 o 
 -10   2  14        0.12       44.84      9.76 o 
  -9   2  14      128.93      122.43     10.96 o 
  -8   2  14      579.43      644.48     20.74 o 
  -7   2  14     2438.21     2149.32     33.81 o 
  -6   2  14      106.43      108.64      7.56 o 
  -5   2  14      158.96      249.27      9.15 o 
  -4   2  14      474.43      519.96     10.52 o 
  -3   2  14      632.01      499.84      9.41 o 
  -2   2  14     1272.59     1580.29     28.37 o 
  -1   2  14      913.68      853.62     11.54 o 
   0   2  14       29.89       58.28      4.40 o 
   1   2  14      345.88      409.31     19.73 o 
   2   2  14     1649.98     1424.90     16.42 o 
   3   2  14      175.96      180.09      5.85 o 
   4   2  14     1025.56      812.56     13.00 o 
   5   2  14        8.46       25.19      4.65 o 
   6   2  14       35.42       36.98      7.37 o 
   7   2  14      282.07      209.80     21.23 o 
   8   2  14      146.07      166.21     17.63 o 
   9   2  14       67.04       99.21     16.71 o 
 -11   3  14      191.84      200.73     16.47 o 
 -10   3  14       87.17       62.64     10.96 o 
  -9   3  14        1.37       12.88      8.16 o 
  -8   3  14      509.60      449.39     18.70 o 
  -7   3  14     1588.55     1541.00     29.58 o 
  -6   3  14      776.45      877.30     27.21 o 
  -5   3  14     1536.62     1605.35     26.53 o 
  -4   3  14        7.70       12.32      3.97 o 
  -3   3  14     3867.28     3872.58     36.99 o 
  -2   3  14        1.81       34.23      4.24 o 
  -1   3  14      275.95      290.98      7.09 o 
   0   3  14      397.65      295.92      6.18 o 
   1   3  14      677.52      767.89     20.82 o 
   2   3  14      461.59      522.70     16.22 o 
   3   3  14     1663.43     1448.94     19.63 o 
   4   3  14      125.20      136.11      7.94 o 
   5   3  14     1824.82     1624.43     33.29 o 
   6   3  14      211.64      229.98     10.31 o 
   7   3  14        0.06       20.46      7.97 o 
   8   3  14        1.33        3.38     12.43 o 
   9   3  14       99.23       88.02     29.46 o 
 -11   4  14       12.36        8.35      9.18 o 
 -10   4  14        9.13       78.96     12.99 o 
  -9   4  14       24.56       33.92     14.31 o 
  -8   4  14      105.66      153.11     14.40 o 
  -7   4  14      126.87      118.63     10.56 o 
  -6   4  14       20.80       28.01      6.90 o 
  -5   4  14        7.25       47.58      5.60 o 
  -4   4  14      304.00      370.20     11.42 o 
  -3   4  14      514.98      464.89      9.62 o 
  -2   4  14      157.29      196.05      7.19 o 
  -1   4  14      434.08      398.69      8.99 o 
   0   4  14      160.89      168.14      6.01 o 
   1   4  14      175.17      145.11      5.58 o 
   2   4  14       67.12       92.12      6.52 o 
   3   4  14      136.32      148.20      8.60 o 
   4   4  14       18.04       27.35      6.36 o 
   5   4  14      302.41      321.08     12.43 o 
   6   4  14     1624.80     1463.25     30.22 o 
   7   4  14       29.79       41.59     11.80 o 
   8   4  14        0.54       56.85     17.40 o 
   9   4  14        9.54       17.65     17.46 o 
 -10   5  14        0.45        8.97      9.90 o 
  -9   5  14        1.76       -2.24     13.80 o 
  -8   5  14       33.11       22.88      9.66 o 
  -7   5  14      476.94      507.65     18.16 o 
  -6   5  14      977.39      862.50     20.31 o 
  -5   5  14     2032.25     1987.71     33.30 o 
  -4   5  14       18.63        8.53      4.92 o 
  -3   5  14     1295.18     1274.08     18.89 o 
  -2   5  14      323.83      365.70     10.78 o 
  -1   5  14      321.49      345.52     11.81 o 
   0   5  14     1024.66      969.11     14.19 o 
   1   5  14      187.55      201.42      7.35 o 
   2   5  14        0.39       11.50      5.01 o 
   3   5  14      481.66      469.70     13.72 o 
   4   5  14      140.24      158.20     10.17 o 
   5   5  14       98.12       92.62     10.29 o 
   6   5  14       10.07       10.57     12.17 o 
   7   5  14       52.42       62.45     15.18 o 
   8   5  14       40.19       33.69     15.41 o 
 -10   6  14        0.44       16.68     10.87 o 
  -9   6  14       37.11       31.18     13.41 o 
  -8   6  14      177.85      233.37     17.95 o 
  -7   6  14       57.38       55.35     10.45 o 
  -6   6  14        1.49       13.71      7.44 o 
  -5   6  14      133.11      235.91     26.73 o 
  -4   6  14     1527.74     1369.93     43.99 o 
  -3   6  14      485.25      373.81     11.59 o 
  -2   6  14      364.54      523.86     29.97 o 
  -1   6  14     1157.05     1227.29     25.90 o 
   0   6  14      573.03      470.29     11.35 o 
   1   6  14       86.41       88.94      7.28 o 
   2   6  14      307.49      335.59     11.99 o 
   3   6  14       27.57      122.39      9.71 o 
   4   6  14      318.69      330.28     15.83 o 
   5   6  14        0.09        6.80     10.16 o 
   6   6  14        0.56       -5.76      9.82 o 
   7   6  14       16.61       20.94     20.75 o 
   8   6  14       22.18       24.48     22.79 o 
  -9   7  14       49.63       54.80     10.08 o 
  -8   7  14      145.12       99.74     12.11 o 
  -7   7  14       23.28       13.87     10.77 o 
  -6   7  14        7.21       54.93      8.50 o 
  -5   7  14      427.41      444.10     14.28 o 
  -4   7  14       72.57       63.09      8.32 o 
  -3   7  14       18.01       67.73      8.14 o 
  -2   7  14        8.05       28.33      6.84 o 
  -1   7  14      553.15      343.18     11.24 o 
   0   7  14       22.26      159.21     17.55 o 
   1   7  14      579.64      509.40     15.82 o 
   2   7  14       12.47       26.61      8.46 o 
   3   7  14     1161.62     1072.81     29.32 o 
   4   7  14       51.34       87.38     13.19 o 
   5   7  14       16.61       31.09     14.16 o 
   6   7  14       34.09       41.87     15.72 o 
   7   7  14       51.92       53.61     20.21 o 
  -8   8  14       62.23       68.03     13.82 o 
  -7   8  14      635.89      460.66     21.05 o 
  -6   8  14       27.43       42.93     16.65 o 
  -5   8  14        5.32        4.90     10.85 o 
  -4   8  14       31.10       33.59     12.51 o 
  -3   8  14        5.69        5.63     10.01 o 
  -2   8  14        6.55       -2.81      9.89 o 
  -1   8  14      324.68      299.66     16.45 o 
   0   8  14      262.02      216.96     18.76 o 
   1   8  14      707.36      787.89     21.50 o 
   2   8  14       23.49       35.14     15.12 o 
   3   8  14      109.39      118.42     20.87 o 
   4   8  14      475.99      467.04     27.56 o 
   5   8  14        6.59        1.71     19.01 o 
   6   8  14       12.71       42.20     16.17 o 
  -7   9  14       21.59       20.50     11.60 o 
  -6   9  14       63.21       81.80     24.18 o 
  -5   9  14       24.85       10.44     18.82 o 
  -4   9  14       79.18       88.74     15.34 o 
  -3   9  14        2.34        8.26     11.39 o 
  -2   9  14       29.35       36.31     12.69 o 
  -1   9  14      194.51      134.76     17.44 o 
   0   9  14       20.75       35.51     21.53 o 
   1   9  14       23.44       26.97     10.11 o 
   2   9  14       47.22       53.79     19.99 o 
   3   9  14       14.44       33.57     18.48 o 
   4   9  14       25.87       73.17     22.34 o 
   5   9  14        0.41       -1.86     15.65 o 
  -6  10  14       52.33       80.15     25.46 o 
  -5  10  14       97.21       78.17     22.20 o 
  -4  10  14        6.21       28.26     27.02 o 
  -3  10  14       22.90       54.22     17.44 o 
  -2  10  14        9.75       47.19     17.92 o 
  -1  10  14      148.66      114.17     31.33 o 
   0  10  14       12.27       35.59     23.38 o 
   1  10  14       34.41      122.51     26.57 o 
   2  10  14       71.27       71.91     31.41 o 
   3  10  14        8.16       14.74     18.63 o 
   4  10  14      213.27      172.96     40.81 o 
  -3  11  14      121.04      167.53     63.07 o 
  -2  11  14        1.73       51.60     32.06 o 
  -1  11  14        0.76       52.14     33.64 o 
   0  11  14       27.38       63.57     25.00 o 
   1  11  14       43.80       81.50     34.98 o 
 -11   1  15       43.63       52.31     12.57 o 
 -10   1  15      213.82      273.66     19.42 o 
  -9   1  15      214.62      262.52     16.89 o 
  -8   1  15     1320.18     1100.42     23.24 o 
  -7   1  15      434.20      485.43     14.20 o 
  -6   1  15      855.02      870.47     15.41 o 
  -5   1  15      979.66      969.01     14.91 o 
  -4   1  15       28.98       70.15      5.39 o 
  -3   1  15       45.32       72.85      5.07 o 
  -2   1  15       57.63       77.82      4.42 o 
  -1   1  15      198.45      183.63      6.12 o 
   0   1  15     5043.32     5033.64     59.43 o 
   1   1  15     1850.45     1666.37     18.69 o 
   2   1  15      473.56      359.80      9.92 o 
   3   1  15     4083.23     3808.55     36.10 o 
   4   1  15      181.24      223.30      7.52 o 
   5   1  15      304.22      226.40      8.71 o 
   6   1  15      217.72      296.67     17.27 o 
   7   1  15       71.24       75.06      9.63 o 
   8   1  15      121.36      135.46     13.50 o 
   9   1  15       12.11       -3.15     12.07 o 
 -11   2  15        6.84       19.70      8.16 o 
 -10   2  15      114.88      108.81     12.19 o 
  -9   2  15      334.40      306.36     13.99 o 
  -8   2  15      610.49      506.89     17.61 o 
  -7   2  15     1126.80     1010.27     19.28 o 
  -6   2  15      816.46      770.12     15.73 o 
  -5   2  15       18.68       71.54      5.89 o 
  -4   2  15      670.36      624.29     11.60 o 
  -3   2  15      626.26      701.34     11.35 o 
  -2   2  15     1911.46     1741.73     19.94 o 
  -1   2  15     3264.13     3478.61     36.57 o 
   0   2  15       17.68       28.64      3.76 o 
   1   2  15      783.22      764.86     12.45 o 
   2   2  15     3074.91     2888.12     28.51 o 
   3   2  15     1412.78     1380.11     17.67 o 
   4   2  15      232.65      197.81      6.93 o 
   5   2  15      946.36     1010.22     18.57 o 
   6   2  15        3.12       -0.01      5.95 o 
   7   2  15      320.69      315.88     21.01 o 
   8   2  15       41.47       28.90     12.29 o 
   9   2  15       70.81      113.88     17.53 o 
 -11   3  15       25.09       55.23     11.16 o 
 -10   3  15       54.41       39.53     10.16 o 
  -9   3  15      138.47      162.54     17.95 o 
  -8   3  15        2.48       57.53     10.22 o 
  -7   3  15       61.76       57.72      7.69 o 
  -6   3  15     1229.90     1229.98     20.92 o 
  -5   3  15     2080.38     2006.77     24.32 o 
  -4   3  15       92.44       76.91      7.17 o 
  -3   3  15        1.84       42.01      4.69 o 
  -2   3  15     1526.75     1320.10     15.70 o 
  -1   3  15       14.04        4.06      3.08 o 
   0   3  15       99.15      143.97      5.17 o 
   1   3  15      129.19      157.85      9.94 o 
   2   3  15      103.82      126.28      5.53 o 
   3   3  15      160.40      285.33     15.03 o 
   4   3  15      514.55      395.77     12.59 o 
   5   3  15      150.62      181.75     14.37 o 
   6   3  15       61.56       55.63      7.87 o 
   7   3  15      409.36      362.18     26.69 o 
   8   3  15      140.26      108.58     16.19 o 
   9   3  15       44.01       88.49     30.98 o 
 -11   4  15        8.52       10.37     10.07 o 
 -10   4  15      201.98      159.88     16.22 o 
  -9   4  15      186.67      141.90     16.31 o 
  -8   4  15     1155.50      916.87     26.36 o 
  -7   4  15        2.75        9.96      6.89 o 
  -6   4  15       40.57       49.37      7.70 o 
  -5   4  15      280.91      321.40     10.11 o 
  -4   4  15     3568.16     3425.14     35.65 o 
  -3   4  15     1700.72     1545.18     18.55 o 
  -2   4  15      144.22      181.78     14.35 o 
  -1   4  15       60.13       80.95      4.64 o 
   0   4  15      774.61      855.54     22.02 o 
   1   4  15      292.44      292.39      7.45 o 
   2   4  15        3.31       13.63      4.78 o 
   3   4  15       79.20      113.19      7.45 o 
   4   4  15       27.31       18.33      6.20 o 
   5   4  15      402.17      498.97     20.85 o 
   6   4  15        2.60       67.26     14.45 o 
   7   4  15      827.96      728.35     34.62 o 
   8   4  15      520.91      479.02     46.54 o 
 -10   5  15       62.56       18.94     10.21 o 
  -9   5  15      114.44      123.92     15.62 o 
  -8   5  15       23.40       42.14     10.60 o 
  -7   5  15       13.03       32.01      8.60 o 
  -6   5  15      223.92      249.81     17.34 o 
  -5   5  15       19.48        9.11      5.89 o 
  -4   5  15       26.71      182.55     17.07 o 
  -3   5  15      206.88      344.14     11.52 o 
  -2   5  15       97.30      141.10      7.66 o 
  -1   5  15      228.52      225.50     10.03 o 
   0   5  15      124.80      160.63      7.46 o 
   1   5  15       72.49      152.15      9.73 o 
   2   5  15      172.82      205.44      9.18 o 
   3   5  15      871.50      848.42     32.79 o 
   4   5  15      227.78      239.41     12.35 o 
   5   5  15      305.47      311.96     17.72 o 
   6   5  15       23.09       46.95     17.48 o 
   7   5  15       40.76       50.28     22.01 o 
   8   5  15        0.54       21.60     19.52 o 
 -10   6  15      213.49      210.91     17.35 o 
  -9   6  15       20.08       37.87     10.12 o 
  -8   6  15        8.61       16.99      8.25 o 
  -7   6  15       58.95       53.50     14.54 o 
  -6   6  15      174.06      120.60     11.11 o 
  -5   6  15      219.44      230.47     11.89 o 
  -4   6  15      212.28      284.25     12.24 o 
  -3   6  15     1554.06     1525.52     23.10 o 
  -2   6  15      614.21      791.75     25.66 o 
  -1   6  15     2050.70     1908.88     26.66 o 
   0   6  15       46.77       20.12      6.19 o 
   1   6  15      233.83      244.34      9.70 o 
   2   6  15        3.07        6.75      6.19 o 
   3   6  15      678.74      672.71     16.45 o 
   4   6  15        0.07       61.16      8.98 o 
   5   6  15       87.17      129.65     11.84 o 
   6   6  15       15.85       31.06     19.14 o 
   7   6  15       35.23       52.31     14.53 o 
  -9   7  15        2.23        7.69     18.87 o 
  -8   7  15       28.48       25.10      9.60 o 
  -7   7  15        0.02       24.42      8.45 o 
  -6   7  15      249.84      214.40     28.58 o 
  -5   7  15      540.08      506.48     18.85 o 
  -4   7  15       80.28       67.89      9.04 o 
  -3   7  15      156.70      196.17     12.87 o 
  -2   7  15       84.40       77.92      8.07 o 
  -1   7  15       21.07       28.33      5.88 o 
   0   7  15     2141.32     1771.28     48.16 o 
   1   7  15     2443.80     2415.59     63.21 o 
   2   7  15      155.58      115.86     12.22 o 
   3   7  15      159.68      252.81     17.16 o 
   4   7  15       29.79       27.98      9.33 o 
   5   7  15        5.10       -0.73     13.81 o 
   6   7  15      147.38      187.72     23.93 o 
   7   7  15      161.49      136.84     24.88 o 
  -8   8  15       71.48      121.32     15.71 o 
  -7   8  15       38.17      137.96     49.92 o 
  -6   8  15       88.57       63.78     15.94 o 
  -5   8  15      102.73      108.41     15.75 o 
  -4   8  15       71.31       73.45     14.79 o 
  -3   8  15       30.80       50.79     12.30 o 
  -2   8  15      229.84      327.84     18.32 o 
  -1   8  15     1224.90      993.23     39.68 o 
   0   8  15      207.41      257.82     22.29 o 
   1   8  15        7.01       26.43      9.73 o 
   2   8  15        1.02       12.22     10.70 o 
   3   8  15       62.94       87.07     11.88 o 
   4   8  15        0.00       92.43     18.61 o 
   5   8  15       44.78       68.00     25.51 o 
   6   8  15        2.54        8.65     15.01 o 
  -7   9  15        1.23       12.58     10.83 o 
  -6   9  15      337.62      324.87     33.77 o 
  -5   9  15       22.04       28.18     19.20 o 
  -4   9  15        2.30       -3.44     18.32 o 
  -3   9  15        8.05       35.47     12.77 o 
  -2   9  15       16.76       32.44     12.04 o 
  -1   9  15       31.70       35.87     20.18 o 
   0   9  15       98.73       75.37     18.64 o 
   1   9  15      422.66      283.32     25.61 o 
   2   9  15        7.29       27.57     19.21 o 
   3   9  15      251.06      264.36     27.83 o 
   4   9  15        7.44       15.91     20.49 o 
   5   9  15        8.15       23.25     18.31 o 
  -5  10  15        2.25       41.90     19.23 o 
  -4  10  15       14.13       53.91     27.83 o 
  -3  10  15       33.25       62.04     23.70 o 
  -2  10  15       10.43       19.61     15.20 o 
  -1  10  15       29.07       50.85     29.21 o 
   0  10  15       22.95       37.97     22.71 o 
   1  10  15       46.09       54.06     19.71 o 
   2  10  15        0.48       14.73     18.41 o 
   3  10  15        3.78       32.45     22.72 o 
  -2  11  15       47.19       90.31     46.24 o 
  -1  11  15       20.23       72.06     29.32 o 
   0  11  15        5.47       58.69     35.45 o 
 -11   0  16      143.92      104.99     17.78 o 
 -10   0  16       15.87       18.67     12.00 o 
  -9   0  16      823.44      661.81     28.43 o 
  -8   0  16       23.25       39.03     10.38 o 
  -7   0  16     1424.61     1334.44     33.69 o 
  -6   0  16     1132.18     1186.30     30.03 o 
  -5   0  16      495.38      471.72     17.64 o 
  -4   0  16     5911.67     6239.91     93.86 o 
  -3   0  16     1176.62     1118.00     22.67 o 
  -2   0  16      246.45      200.31      8.16 o 
  -1   0  16       35.54       25.59      8.58 o 
   0   0  16      315.09      431.12     14.73 o 
   1   0  16     3521.27     3593.91     63.59 o 
   2   0  16     5391.37     5264.04     65.21 o 
   3   0  16      581.18      511.58     12.56 o 
   4   0  16      156.22      100.52      8.62 o 
   5   0  16       20.60       24.24      7.63 o 
   6   0  16        0.26       -4.03      8.66 o 
   7   0  16       46.84       80.88     13.42 o 
   8   0  16       38.79       22.71     16.87 o 
   9   0  16       11.91       57.43     13.56 o 
 -11   1  16       43.99       63.32     12.94 o 
 -10   1  16        0.90       15.79      8.27 o 
  -9   1  16        0.63       23.35      9.55 o 
  -8   1  16        2.62       28.93      8.08 o 
  -7   1  16        3.93        8.80      5.71 o 
  -6   1  16      975.35      912.67     20.48 o 
  -5   1  16       18.24       36.50      5.60 o 
  -4   1  16      399.90      540.69     17.81 o 
  -3   1  16       52.85      161.92      6.14 o 
  -2   1  16       84.56       65.37      4.16 o 
  -1   1  16       43.14      220.33     22.11 o 
   0   1  16      877.05      877.70     22.67 o 
   1   1  16      459.17      441.54     10.98 o 
   2   1  16      285.91      261.85      7.89 o 
   3   1  16       42.17      288.21     26.68 o 
   4   1  16       82.46      146.61      6.99 o 
   5   1  16        6.93       15.27      7.11 o 
   6   1  16      451.00      377.02     16.84 o 
   7   1  16       14.68       12.40      9.62 o 
   8   1  16       19.06       11.76     16.59 o 
   9   1  16        2.81       12.54     13.89 o 
 -11   2  16       89.76      103.33     12.18 o 
 -10   2  16      335.76      270.12     16.62 o 
  -9   2  16       98.30      140.46     11.72 o 
  -8   2  16      106.03      183.41     16.57 o 
  -7   2  16      558.18      654.87     19.37 o 
  -6   2  16      583.96      645.33     14.59 o 
  -5   2  16        3.71       21.66      5.08 o 
  -4   2  16      828.78      885.27     13.77 o 
  -3   2  16      740.49      591.96     11.74 o 
  -2   2  16      488.84      593.09     10.01 o 
  -1   2  16      848.00      927.87     15.30 o 
   0   2  16       13.70        1.75      3.27 o 
   1   2  16      333.86      350.81     12.82 o 
   2   2  16     2091.42     2127.13     24.63 o 
   3   2  16      145.78      214.18      8.28 o 
   4   2  16       10.05       35.15      4.90 o 
   5   2  16       12.44        5.96      5.14 o 
   6   2  16      132.27      142.40     10.65 o 
   7   2  16        3.58       19.18      7.76 o 
   8   2  16       11.22       37.72     14.27 o 
   9   2  16      186.25      269.48     25.83 o 
 -11   3  16      553.06      414.64     18.23 o 
 -10   3  16       20.28       28.41      8.64 o 
  -9   3  16        6.44       53.85     10.50 o 
  -8   3  16       85.32       70.68     11.53 o 
  -7   3  16       59.07       90.55      9.03 o 
  -6   3  16      777.32      710.81     14.73 o 
  -5   3  16       66.12      107.60      7.32 o 
  -4   3  16      259.43      294.38      8.79 o 
  -3   3  16      474.68      403.11      9.54 o 
  -2   3  16      629.32      732.91     13.34 o 
  -1   3  16       50.56       59.67      4.39 o 
   0   3  16     2148.48     2239.72     28.68 o 
   1   3  16      164.20      192.44      7.64 o 
   2   3  16        3.82        4.02      3.49 o 
   3   3  16      716.05      854.36     16.81 o 
   4   3  16      135.90      160.22     14.29 o 
   5   3  16       82.68      101.07     13.26 o 
   6   3  16       70.22       92.60     13.64 o 
   7   3  16        5.16       49.85     13.07 o 
   8   3  16       11.37        7.69     13.35 o 
   9   3  16      193.08      202.15     22.82 o 
 -11   4  16      138.71      159.73     20.35 o 
 -10   4  16       23.11       11.09     10.13 o 
  -9   4  16       14.20       21.16      9.93 o 
  -8   4  16      209.18      267.35     17.48 o 
  -7   4  16        9.08       32.30      7.51 o 
  -6   4  16       71.39       54.75      7.75 o 
  -5   4  16      104.40      276.68     15.37 o 
  -4   4  16      407.53      437.89     10.41 o 
  -3   4  16      269.52      255.85      7.64 o 
  -2   4  16      695.14      696.64     25.58 o 
  -1   4  16      164.93      302.74     15.11 o 
   0   4  16      148.67      133.42      5.36 o 
   1   4  16       14.98       91.42     10.63 o 
   2   4  16        4.42      115.00     10.44 o 
   3   4  16      437.15      385.17     18.64 o 
   4   4  16       16.04       13.40      8.23 o 
   5   4  16       47.26      123.40     19.15 o 
   6   4  16        0.09       -9.85      9.28 o 
   7   4  16        0.41      162.42     27.08 o 
   8   4  16      251.44      314.48     40.43 o 
 -10   5  16       26.46        9.46     10.37 o 
  -9   5  16      265.22      208.12     20.98 o 
  -8   5  16       88.90       74.30     10.95 o 
  -7   5  16       48.87       34.88     11.77 o 
  -6   5  16        1.84       30.18      7.17 o 
  -5   5  16       56.68       58.09      7.56 o 
  -4   5  16      789.81      818.65     15.82 o 
  -3   5  16       58.99       65.11      6.64 o 
  -2   5  16      826.93      810.38     14.66 o 
  -1   5  16      311.86      277.10      9.02 o 
   0   5  16      663.99      862.61     20.23 o 
   1   5  16      528.90      525.48     12.49 o 
   2   5  16      238.84      227.09     11.43 o 
   3   5  16      212.69      336.65     11.03 o 
   4   5  16       47.66       37.26      8.87 o 
   5   5  16      282.00      282.71     16.51 o 
   6   5  16      138.53      183.41     16.10 o 
   7   5  16      150.31      100.97     19.43 o 
   8   5  16       13.60        5.26     20.36 o 
 -10   6  16       23.46       97.08     13.91 o 
  -9   6  16      115.56      107.43     13.18 o 
  -8   6  16       48.81       27.17      9.46 o 
  -7   6  16      156.63      173.16     13.70 o 
  -6   6  16       88.25       61.73      9.12 o 
  -5   6  16      111.75      132.91     10.31 o 
  -4   6  16       26.01       15.72      7.35 o 
  -3   6  16       47.18       35.10      6.55 o 
  -2   6  16      753.62      723.53     21.37 o 
  -1   6  16      547.05      634.36     27.74 o 
   0   6  16      433.02      342.40     11.71 o 
   1   6  16      495.67      507.69     25.50 o 
   2   6  16      472.08      447.03     15.21 o 
   3   6  16        8.85       39.33      7.45 o 
   4   6  16        8.17       -4.62      7.82 o 
   5   6  16      108.48      111.10     13.66 o 
   6   6  16      128.88      145.03     21.18 o 
   7   6  16       19.19       37.65     13.26 o 
  -9   7  16        6.65        7.65      9.01 o 
  -8   7  16       91.72       96.32     13.11 o 
  -7   7  16       16.82       16.64     10.70 o 
  -6   7  16      284.98      240.06     17.56 o 
  -5   7  16       31.56       37.47      8.23 o 
  -4   7  16      111.49      109.98     10.22 o 
  -3   7  16       50.26       94.55      9.84 o 
  -2   7  16      161.12      150.67      9.52 o 
  -1   7  16      684.46      747.28     19.12 o 
   0   7  16      498.25      425.32     15.24 o 
   1   7  16     2410.09     2299.77     36.19 o 
   2   7  16      404.68      357.78     16.62 o 
   3   7  16       82.64      137.52     15.52 o 
   4   7  16       34.81       49.56     10.41 o 
   5   7  16       24.43       22.86     14.31 o 
   6   7  16       58.03       50.45     31.24 o 
  -8   8  16       83.51       81.33     15.59 o 
  -7   8  16      115.16      111.53     15.88 o 
  -6   8  16       32.70       44.20     15.34 o 
  -5   8  16        6.33        2.52      8.53 o 
  -4   8  16        0.69        8.64     11.72 o 
  -3   8  16       23.63       58.63     12.58 o 
  -2   8  16       56.44       78.51     12.11 o 
  -1   8  16       25.10       42.72     12.38 o 
   0   8  16        0.37        4.37     16.01 o 
   1   8  16        9.25       22.18      9.62 o 
   2   8  16      228.72      251.23     15.40 o 
   3   8  16      161.89      102.49     17.05 o 
   4   8  16        3.64       18.40     16.86 o 
   5   8  16       73.50       41.98     15.73 o 
   6   8  16        0.58       -2.09     18.38 o 
  -7   9  16       28.19       16.98     10.64 o 
  -6   9  16       15.08       28.55     24.66 o 
  -5   9  16       13.65       16.24     12.69 o 
  -4   9  16       40.91       33.02     15.16 o 
  -3   9  16        7.46       28.41     13.36 o 
  -2   9  16        7.28       21.53     12.35 o 
  -1   9  16       91.11       88.57     18.61 o 
   0   9  16       32.58       51.60     18.20 o 
   1   9  16      303.75      236.08     19.56 o 
   2   9  16       35.35       53.48     16.85 o 
   3   9  16       13.75       54.94     16.94 o 
   4   9  16       31.38       63.09     22.64 o 
  -5  10  16        2.92        5.83     20.09 o 
  -4  10  16      199.84      214.25     27.61 o 
  -3  10  16        0.55        1.10     21.38 o 
  -2  10  16        0.04       30.94     21.25 o 
  -1  10  16        0.10       11.83     20.79 o 
   0  10  16        9.40       25.86     23.40 o 
   1  10  16        6.00       15.58     19.30 o 
   2  10  16      241.58      208.87     25.46 o 
 -11   1  17      568.81      466.12     22.96 o 
 -10   1  17        0.04        6.75      7.91 o 
  -9   1  17      773.20      576.74     20.67 o 
  -8   1  17        5.86       15.03      7.81 o 
  -7   1  17      200.48      235.99     12.60 o 
  -6   1  17      891.60     1019.25     19.75 o 
  -5   1  17     2214.86     2379.99     33.20 o 
  -4   1  17      841.41      871.12     15.70 o 
  -3   1  17     3268.40     3572.16     37.64 o 
  -2   1  17     2284.71     2288.01     28.49 o 
  -1   1  17       11.97       26.78      5.05 o 
   0   1  17      491.55      501.65     12.48 o 
   1   1  17     2558.68     2697.61     36.13 o 
   2   1  17      196.47      260.24      9.47 o 
   3   1  17      238.08      316.83      9.21 o 
   4   1  17     1371.74     1243.35     20.81 o 
   5   1  17      234.57      227.56     11.88 o 
   6   1  17       99.84       79.98      8.70 o 
   7   1  17       81.83       69.04     12.04 o 
   8   1  17        0.23        6.70     12.59 o 
   9   1  17       11.80      -17.10     12.74 o 
 -11   2  17       14.32        7.38     10.27 o 
 -10   2  17        1.41       21.36      8.80 o 
  -9   2  17      599.91      513.67     17.00 o 
  -8   2  17      238.67      258.36     13.87 o 
  -7   2  17      235.55      234.29     11.29 o 
  -6   2  17      702.39      694.78     15.19 o 
  -5   2  17      177.37      232.75      9.00 o 
  -4   2  17      163.22      219.77      8.00 o 
  -3   2  17      102.45      149.59      6.64 o 
  -2   2  17     1612.58     1592.20     18.99 o 
  -1   2  17      139.57      142.21      8.04 o 
   0   2  17       60.51       78.04      5.63 o 
   1   2  17       95.31      167.58      7.36 o 
   2   2  17     1290.75     1453.65     31.88 o 
   3   2  17       16.75       18.73      6.53 o 
   4   2  17      487.03      430.30     13.34 o 
   5   2  17        3.26        9.56      6.20 o 
   6   2  17      238.72      197.98     11.42 o 
   7   2  17      146.33      118.72     13.59 o 
   8   2  17      211.32      300.59     21.52 o 
 -11   3  17       82.69       71.63     10.44 o 
 -10   3  17        2.23        7.33      7.39 o 
  -9   3  17      120.98      133.30     12.41 o 
  -8   3  17       86.43      137.96     11.71 o 
  -7   3  17      534.03      598.86     14.82 o 
  -6   3  17       36.73      105.77      8.10 o 
  -5   3  17      339.71      382.82     10.90 o 
  -4   3  17      344.71      316.74      9.68 o 
  -3   3  17      131.52      224.27      7.96 o 
  -2   3  17        4.62        2.45      3.70 o 
  -1   3  17       80.20      116.98      5.55 o 
   0   3  17      303.40      346.28      8.75 o 
   1   3  17       71.40       78.04      5.36 o 
   2   3  17        1.25       14.41      5.78 o 
   3   3  17      111.19      110.04      9.59 o 
   4   3  17      149.91      196.66     13.65 o 
   5   3  17      211.44      239.76     17.63 o 
   6   3  17        3.91       26.52     10.89 o 
   7   3  17       59.13      140.47     26.60 o 
   8   3  17       42.02       21.50     32.77 o 
 -10   4  17       43.88       77.88     13.45 o 
  -9   4  17      139.31       99.68     13.27 o 
  -8   4  17      355.51      311.58     22.87 o 
  -7   4  17     1018.53     1042.12     23.88 o 
  -6   4  17      133.43      205.59     10.22 o 
  -5   4  17      121.55      163.54      8.34 o 
  -4   4  17      343.57      393.97     12.88 o 
  -3   4  17     1875.35     1812.61     23.20 o 
  -2   4  17     2660.14     2599.95     29.93 o 
  -1   4  17     1232.00     1236.50     17.45 o 
   0   4  17     1453.17     1447.50     17.86 o 
   1   4  17       30.19       68.75      7.20 o 
   2   4  17      725.33      798.60     27.40 o 
   3   4  17      330.95      300.62     18.33 o 
   4   4  17      544.04      447.84     24.39 o 
   5   4  17       75.64       47.49     12.18 o 
   6   4  17        5.88      -17.05     10.57 o 
   7   4  17      205.08      242.49     22.91 o 
   8   4  17      457.96      466.65     28.28 o 
 -10   5  17       19.48       19.80     11.14 o 
  -9   5  17       10.27        9.42      9.16 o 
  -8   5  17        0.06        9.82      8.82 o 
  -7   5  17       26.71       42.15      9.68 o 
  -6   5  17       77.89      151.70     20.71 o 
  -5   5  17      101.87      127.57     10.31 o 
  -4   5  17       21.31       24.49      5.83 o 
  -3   5  17       88.85       96.06      6.97 o 
  -2   5  17      104.72      370.71     37.22 o 
  -1   5  17     1494.38     1603.36     25.52 o 
   0   5  17       73.43      168.64     16.21 o 
   1   5  17        9.52        6.79      5.53 o 
   2   5  17       49.94       44.56      7.91 o 
   3   5  17      258.42      255.24     11.78 o 
   4   5  17       58.44       96.55     10.11 o 
   5   5  17        0.66        0.68      9.27 o 
   6   5  17        2.02       20.10     18.69 o 
   7   5  17       14.20       33.90     16.22 o 
  -9   6  17      244.81      194.89     16.23 o 
  -8   6  17       18.02       21.33      9.14 o 
  -7   6  17      308.83      251.05     20.87 o 
  -6   6  17      136.94      135.35     11.37 o 
  -5   6  17        3.50       14.85      7.10 o 
  -4   6  17        1.29       -2.94      6.65 o 
  -3   6  17        1.42       24.84      7.15 o 
  -2   6  17      351.35      330.12     11.84 o 
  -1   6  17       54.24       81.50      8.86 o 
   0   6  17      235.63      228.88     11.63 o 
   1   6  17      657.76      503.25     37.40 o 
   2   6  17      365.93      410.19     14.46 o 
   3   6  17      156.74      184.60     13.83 o 
   4   6  17       48.80       38.20      9.14 o 
   5   6  17       15.32       19.80     11.36 o 
   6   6  17      143.90      124.79     16.00 o 
   7   6  17       32.36       47.01     15.52 o 
  -9   7  17       86.58       96.09     15.68 o 
  -8   7  17       84.02      121.84     15.05 o 
  -7   7  17       24.68       24.26      9.36 o 
  -6   7  17       63.69       70.12     12.03 o 
  -5   7  17       11.61       12.33     10.46 o 
  -4   7  17        0.57        6.58      7.95 o 
  -3   7  17        0.01        3.98      7.24 o 
  -2   7  17      164.37      153.81     10.37 o 
  -1   7  17       17.32       53.94      8.39 o 
   0   7  17      220.85      355.50     24.98 o 
   1   7  17       16.31       87.74      9.14 o 
   2   7  17        1.92       14.80      8.57 o 
   3   7  17       10.10        5.97      9.80 o 
   4   7  17       35.14       52.31     10.61 o 
   5   7  17       17.88        1.17     17.23 o 
   6   7  17       34.28       39.05     19.53 o 
  -8   8  17        5.44        5.76      9.88 o 
  -7   8  17       28.70       39.66     13.61 o 
  -6   8  17        6.03       33.38     13.95 o 
  -5   8  17       45.56       30.21      8.19 o 
  -4   8  17       57.22       78.56     11.38 o 
  -3   8  17       23.75       20.94     11.26 o 
  -2   8  17        0.76       14.18     10.53 o 
  -1   8  17       13.34       35.71     16.65 o 
   0   8  17       14.82       30.97     16.63 o 
   1   8  17       61.44       31.67     12.88 o 
   2   8  17        2.35       61.04     11.87 o 
   3   8  17       71.11       40.75     25.27 o 
   4   8  17      133.48      116.48     17.82 o 
   5   8  17      102.73      159.49     25.79 o 
  -6   9  17       34.42       51.32     21.38 o 
  -5   9  17      128.33      176.91     59.16 o 
  -4   9  17       56.36       80.57     16.82 o 
  -3   9  17       61.11      107.38     21.07 o 
  -2   9  17      172.78      212.81     16.30 o 
  -1   9  17       37.10       50.67     17.54 o 
   0   9  17       49.65       49.76     18.11 o 
   1   9  17      145.71      145.81     13.61 o 
   2   9  17        0.56       -4.27     14.56 o 
   3   9  17        0.05      -13.96     16.28 o 
   4   9  17      144.35      158.12     23.02 o 
  -4  10  17        4.46       -1.24     31.07 o 
  -3  10  17        1.88       11.12     17.69 o 
  -2  10  17        6.61       19.55     15.30 o 
  -1  10  17       65.62       95.26     24.03 o 
   0  10  17       38.72       61.92     23.26 o 
   1  10  17       20.52       53.13     23.04 o 
   2  10  17        0.69       44.52     24.04 o 
 -11   0  18       43.51       52.89     14.73 o 
 -10   0  18       34.75       48.67     13.68 o 
  -9   0  18      826.78      640.53     28.73 o 
  -8   0  18      222.22      276.04     21.78 o 
  -7   0  18     3899.11     3932.75     72.67 o 
  -6   0  18      952.97     1055.61     36.08 o 
  -5   0  18      309.59      385.65     16.64 o 
  -4   0  18        0.64        5.20      6.24 o 
  -3   0  18      618.28      712.52     17.75 o 
  -2   0  18     2091.02     2067.21     49.65 o 
  -1   0  18    11063.25    11081.64    210.37 o 
   0   0  18     1934.94     1815.98     37.22 o 
   1   0  18     1594.61     1758.18     37.24 o 
   2   0  18      531.47      347.13     19.67 o 
   3   0  18     3762.27     3725.90     69.14 o 
   4   0  18        6.20        1.42      7.07 o 
   5   0  18       95.07       46.54      8.76 o 
   6   0  18      226.04      264.82     14.63 o 
   7   0  18       51.18       21.49     14.72 o 
   8   0  18      243.70      303.17     46.20 o 
 -11   1  18        5.70       37.11     11.38 o 
 -10   1  18       33.42       29.44      9.28 o 
  -9   1  18        1.66       17.72      8.72 o 
  -8   1  18       36.86       34.32     10.32 o 
  -7   1  18      345.87      383.78     19.66 o 
  -6   1  18      265.09      302.74     11.52 o 
  -5   1  18      264.59      322.00     10.85 o 
  -4   1  18       35.29       82.68      6.73 o 
  -3   1  18      341.62      322.83      9.10 o 
  -2   1  18       73.61      130.55      7.06 o 
  -1   1  18      150.44      162.61      8.36 o 
   0   1  18      151.43      292.10     29.08 o 
   1   1  18     1793.23     1805.40     27.14 o 
   2   1  18       41.14       57.96      5.78 o 
   3   1  18       67.35       81.47      6.96 o 
   4   1  18        3.58      104.11      8.82 o 
   5   1  18        1.04        5.36      5.10 o 
   6   1  18        6.81       11.92      6.49 o 
   7   1  18       67.62       86.01     14.92 o 
   8   1  18      113.50       84.57     15.28 o 
 -11   2  18        0.26       -5.33      9.62 o 
 -10   2  18      151.41      146.51     17.95 o 
  -9   2  18       13.58       14.55      7.71 o 
  -8   2  18        7.50       11.98      7.52 o 
  -7   2  18      107.37      165.21     10.22 o 
  -6   2  18      110.35      135.97      8.80 o 
  -5   2  18       58.34      199.75     16.03 o 
  -4   2  18       35.94       69.89      6.34 o 
  -3   2  18     2176.78     2110.15     25.37 o 
  -2   2  18      897.10      947.19     14.65 o 
  -1   2  18      952.95     1173.30     18.28 o 
   0   2  18      338.58      303.33      8.99 o 
   1   2  18      152.59      261.63      9.24 o 
   2   2  18     1248.45     1128.92     22.89 o 
   3   2  18        8.97       17.69      6.99 o 
   4   2  18      228.29      207.83     11.25 o 
   5   2  18      455.15      385.03     20.42 o 
   6   2  18      457.12      375.56     17.72 o 
   7   2  18       20.31       27.78     10.00 o 
   8   2  18      321.03      363.11     36.07 o 
 -11   3  18        0.07       10.73      9.35 o 
 -10   3  18       64.00       46.38     10.35 o 
  -9   3  18       73.79       90.01     12.65 o 
  -8   3  18      107.20       84.25     11.82 o 
  -7   3  18      391.24      438.77     14.36 o 
  -6   3  18      993.40      760.23     16.75 o 
  -5   3  18     5624.39     5529.84     60.86 o 
  -4   3  18       79.25       74.29      6.59 o 
  -3   3  18       47.44       88.70      6.63 o 
  -2   3  18        0.05       26.67      4.32 o 
  -1   3  18      115.01      146.28      6.42 o 
   0   3  18     2213.71     2046.05     29.13 o 
   1   3  18      949.40      921.06     32.02 o 
   2   3  18       14.86       25.77      6.47 o 
   3   3  18      591.74      474.96     16.99 o 
   4   3  18        0.16       52.04      8.80 o 
   5   3  18       32.02        8.21      7.72 o 
   6   3  18      276.92      299.44     22.11 o 
   7   3  18        0.58       17.64     11.57 o 
   8   3  18        2.69        7.30     15.08 o 
 -10   4  18        0.01       32.75     10.09 o 
  -9   4  18       12.73       13.51      8.77 o 
  -8   4  18        2.81        7.86      8.30 o 
  -7   4  18        0.13        2.13      7.58 o 
  -6   4  18     1303.68     1087.85     45.74 o 
  -5   4  18     1000.75      850.25     17.82 o 
  -4   4  18       32.30      187.12     45.20 o 
  -3   4  18      140.18      141.91      8.41 o 
  -2   4  18        5.74      306.28     20.15 o 
  -1   4  18      238.19      372.18     15.46 o 
   0   4  18        0.03        4.09      4.15 o 
   1   4  18      144.48      162.68     10.99 o 
   2   4  18      688.12      555.66     17.08 o 
   3   4  18        2.31       49.93      7.89 o 
   4   4  18      228.66      286.64     32.63 o 
   5   4  18       91.55      107.65     12.60 o 
   6   4  18        3.05      -12.27     14.75 o 
   7   4  18        1.60       31.42     16.05 o 
   8   4  18      113.12      140.97     21.95 o 
 -10   5  18        3.03        4.71     10.53 o 
  -9   5  18        0.04       25.49     17.86 o 
  -8   5  18       55.87       51.96     11.58 o 
  -7   5  18      212.32      252.82     15.60 o 
  -6   5  18      601.30      532.68     17.64 o 
  -5   5  18     1794.22     1930.32     48.85 o 
  -4   5  18      464.60      503.71     15.08 o 
  -3   5  18      482.95      595.57     13.84 o 
  -2   5  18      309.63      358.87     11.08 o 
  -1   5  18     1914.44     1714.56     35.26 o 
   0   5  18      165.21      183.41      9.19 o 
   1   5  18     1777.39     1750.74     40.25 o 
   2   5  18      244.55      329.09     15.33 o 
   3   5  18       97.25       57.29      9.57 o 
   4   5  18       41.88       59.81     12.05 o 
   5   5  18      291.94      218.79     15.49 o 
   6   5  18      399.36      319.24     19.45 o 
   7   5  18        8.03      -15.79     22.13 o 
  -9   6  18       12.89       15.96     10.51 o 
  -8   6  18       13.16       27.66      9.58 o 
  -7   6  18        9.51       14.94      9.08 o 
  -6   6  18      325.58      299.94     20.94 o 
  -5   6  18       86.92       77.78      8.88 o 
  -4   6  18       13.64      102.84     11.62 o 
  -3   6  18      753.97      662.91     23.34 o 
  -2   6  18       29.75       91.97     10.66 o 
  -1   6  18      209.26      394.88     27.42 o 
   0   6  18      337.84      347.48     12.56 o 
   1   6  18       79.71      119.33     10.56 o 
   2   6  18       49.40      125.55     12.03 o 
   3   6  18        0.24       11.28      7.36 o 
   4   6  18       82.73      105.07     10.95 o 
   5   6  18        0.03      -13.34      7.82 o 
   6   6  18        7.07       30.13     14.80 o 
  -8   7  18        4.10       66.75     12.10 o 
  -7   7  18      200.94      173.38     16.80 o 
  -6   7  18       12.23       17.77      6.87 o 
  -5   7  18        6.15       53.66     10.94 o 
  -4   7  18       26.03       34.89      8.46 o 
  -3   7  18        1.70       15.90      8.26 o 
  -2   7  18       67.49      167.91     14.35 o 
  -1   7  18        0.52        8.85      7.40 o 
   0   7  18      203.82      202.53     14.23 o 
   1   7  18      815.89      684.00     26.07 o 
   2   7  18       28.72       49.73      9.92 o 
   3   7  18       14.92       12.40      8.63 o 
   4   7  18      134.32      126.98     12.89 o 
   5   7  18        7.86       -0.52     11.05 o 
   6   7  18       52.84       56.27     21.39 o 
  -7   8  18       77.52       65.64     11.88 o 
  -6   8  18      172.10      179.29     22.42 o 
  -5   8  18       19.05       60.27     15.38 o 
  -4   8  18       24.68       53.18     10.23 o 
  -3   8  18       82.70       81.03     12.05 o 
  -2   8  18      448.48      373.15     25.66 o 
  -1   8  18     1115.24     1087.17     40.16 o 
   0   8  18      107.85      171.06     21.43 o 
   1   8  18        9.99        4.31      9.80 o 
   2   8  18      124.90      144.26     14.98 o 
   3   8  18      191.87      218.54     21.75 o 
   4   8  18       32.29       49.45     14.32 o 
   5   8  18       64.42       96.54     25.33 o 
  -6   9  18       32.32      119.03     49.31 o 
  -5   9  18       38.85       51.18     27.37 o 
  -4   9  18      155.45      115.64     24.67 o 
  -3   9  18        0.02       -1.86     12.08 o 
  -2   9  18       38.24       66.46     26.51 o 
  -1   9  18       21.75       19.91     18.62 o 
   0   9  18        5.26       34.76     16.81 o 
   1   9  18        0.12       23.24     11.09 o 
   2   9  18        0.58        8.82     14.07 o 
   3   9  18       12.79       29.00     25.12 o 
  -4  10  18       43.30      129.72     17.54 o 
  -3  10  18       69.82       74.43     27.31 o 
  -2  10  18       10.26      105.67     22.66 o 
  -1  10  18      177.81      278.67     37.74 o 
   0  10  18       83.39       51.00     27.45 o 
   1  10  18       14.12       33.94     11.92 o 
 -11   1  19       56.93       35.51     11.93 o 
 -10   1  19       19.42       16.53      9.01 o 
  -9   1  19      192.23      215.89     16.53 o 
  -8   1  19      406.14      363.77     17.10 o 
  -7   1  19      146.95      235.43     12.61 o 
  -6   1  19       35.25       60.03      7.52 o 
  -5   1  19      298.71      413.76     15.70 o 
  -4   1  19      351.73      440.18     11.77 o 
  -3   1  19        2.05       24.40      4.45 o 
  -2   1  19      331.84      431.74     14.00 o 
  -1   1  19      176.31      139.09     10.08 o 
   0   1  19     1003.18     1050.18     20.46 o 
   1   1  19     4071.21     3813.26     57.48 o 
   2   1  19     1265.19     1145.13     18.93 o 
   3   1  19     1776.84     1452.97     22.56 o 
   4   1  19      997.88      866.56     17.12 o 
   5   1  19       23.08       43.22      6.95 o 
   6   1  19      143.83      152.22     14.24 o 
   7   1  19       42.46       31.58     10.63 o 
   8   1  19       12.86       24.36     13.21 o 
 -11   2  19        5.09       -1.30     10.22 o 
 -10   2  19      172.50      188.16     18.42 o 
  -9   2  19       10.95       22.42      9.12 o 
  -8   2  19      188.44      153.52     12.47 o 
  -7   2  19        8.03       76.34      8.54 o 
  -6   2  19      285.45      331.82     11.40 o 
  -5   2  19        8.21       38.32      6.28 o 
  -4   2  19     1334.36     1384.51     27.25 o 
  -3   2  19     1808.65     1861.96     44.94 o 
  -2   2  19      321.33      294.61      9.10 o 
  -1   2  19      776.70      641.29     14.35 o 
   0   2  19      849.61      736.86     17.62 o 
   1   2  19       30.43       54.73      7.56 o 
   2   2  19       41.22       63.02      8.24 o 
   3   2  19      933.76      947.02     26.38 o 
   4   2  19      209.96      152.59     11.69 o 
   5   2  19       87.30       92.28      8.12 o 
   6   2  19      140.03      142.07      9.99 o 
   7   2  19        0.49       31.41     10.38 o 
   8   2  19        0.64       72.62     15.32 o 
 -10   3  19       51.97       91.15     12.30 o 
  -9   3  19        0.64       27.31      9.90 o 
  -8   3  19      385.58      299.31     17.50 o 
  -7   3  19       15.32       30.76      8.55 o 
  -6   3  19        4.18       22.80      7.08 o 
  -5   3  19        0.76       11.70      6.19 o 
  -4   3  19       59.57      137.24     11.86 o 
  -3   3  19      266.80      267.16     10.33 o 
  -2   3  19        3.25       48.08      5.90 o 
  -1   3  19      255.30      280.51     11.07 o 
   0   3  19      151.80      271.93     16.86 o 
   1   3  19        9.23      212.69     13.64 o 
   2   3  19       38.66       69.93      8.39 o 
   3   3  19      125.01      144.86     12.16 o 
   4   3  19      283.40      201.41     14.40 o 
   5   3  19      223.48      172.67     15.18 o 
   6   3  19        0.73       39.40     11.78 o 
   7   3  19        4.88       52.66     12.79 o 
   8   3  19        1.11      -15.50     17.29 o 
 -10   4  19      443.03      307.75     16.03 o 
  -9   4  19       25.50       13.93     10.63 o 
  -8   4  19        0.85        8.26      9.33 o 
  -7   4  19       23.03       32.58      9.20 o 
  -6   4  19       26.38       33.91      7.22 o 
  -5   4  19      331.05      409.98     30.91 o 
  -4   4  19      209.55      254.00     11.90 o 
  -3   4  19     2759.56     2489.79     33.97 o 
  -2   4  19      785.26      736.05     21.75 o 
  -1   4  19     4411.67     4270.71     73.05 o 
   0   4  19      457.33      414.63     12.73 o 
   1   4  19        1.13       24.99      7.46 o 
   2   4  19        0.03       18.56      7.58 o 
   3   4  19      911.77      944.77     36.67 o 
   4   4  19       51.48       52.93      9.43 o 
   5   4  19      184.69      209.52     15.37 o 
   6   4  19      117.37       41.95     25.06 o 
   7   4  19       27.97       30.93     12.37 o 
 -10   5  19        9.78       26.28     12.24 o 
  -9   5  19       65.62       90.96     19.70 o 
  -8   5  19       31.02       29.43      9.18 o 
  -7   5  19        0.30        1.50     10.18 o 
  -6   5  19       46.37       83.69     10.39 o 
  -5   5  19       59.58       57.53      8.59 o 
  -4   5  19     1070.78      746.01    144.12 o 
  -3   5  19      737.10      554.94     14.82 o 
  -2   5  19      318.58      332.60     11.82 o 
  -1   5  19       94.72      106.10     10.99 o 
   0   5  19      243.71      384.10     25.31 o 
   1   5  19     1083.05     1196.44     63.86 o 
   2   5  19       23.74       32.79      9.37 o 
   3   5  19       44.79      165.05     14.79 o 
   4   5  19       20.47       41.11      9.27 o 
   5   5  19       63.18       91.86     11.39 o 
   6   5  19       64.93      103.28     20.78 o 
   7   5  19        6.41       28.14     17.02 o 
  -9   6  19       21.96       48.97     12.20 o 
  -8   6  19      137.62      100.17     13.48 o 
  -7   6  19        6.02        5.95      9.27 o 
  -6   6  19        1.47       10.91      8.29 o 
  -5   6  19      146.08      205.63     15.08 o 
  -4   6  19      114.61      202.28     11.30 o 
  -3   6  19      810.33      704.95     23.32 o 
  -2   6  19       76.31      196.55     14.13 o 
  -1   6  19     1276.79     1175.51     21.95 o 
   0   6  19       45.65       72.16      9.01 o 
   1   6  19      199.23      331.14     19.23 o 
   2   6  19        8.82       -1.93      7.30 o 
   3   6  19      470.35      467.45     21.25 o 
   4   6  19       90.56       94.68     10.73 o 
   5   6  19        5.16       -1.75     13.76 o 
   6   6  19        6.73       11.11     11.80 o 
  -8   7  19      421.44      377.49     32.38 o 
  -7   7  19       19.12       47.74     14.48 o 
  -6   7  19        0.40       14.62     13.39 o 
  -5   7  19       29.44       18.03     11.66 o 
  -4   7  19       70.07       20.58     13.09 o 
  -3   7  19       76.92       81.79     11.41 o 
  -2   7  19      160.81      179.41     16.03 o 
  -1   7  19      926.89      774.61     34.20 o 
   0   7  19      307.38      279.69     13.42 o 
   1   7  19      440.11      378.79     34.55 o 
   2   7  19        3.60       13.12      9.52 o 
   3   7  19      133.38      125.94     12.74 o 
   4   7  19      226.30      210.86     14.99 o 
   5   7  19       56.00       62.07     14.86 o 
  -7   8  19       11.27       26.10     10.77 o 
  -6   8  19       25.04       56.98     13.53 o 
  -5   8  19        1.22        8.60     14.23 o 
  -4   8  19      180.46      202.11     16.13 o 
  -3   8  19        2.48       38.40     14.87 o 
  -2   8  19       14.85       21.98      9.34 o 
  -1   8  19       18.37       40.89     19.26 o 
   0   8  19        0.48       33.62     12.16 o 
   1   8  19        0.22       -2.28     14.42 o 
   2   8  19        0.05       36.29     12.44 o 
   3   8  19       81.71      155.44     19.32 o 
   4   8  19       83.94       90.42     15.19 o 
  -5   9  19      252.22      264.06     22.69 o 
  -4   9  19       27.09       39.23     25.63 o 
  -3   9  19       91.00      103.79     20.42 o 
  -2   9  19        1.21       44.94     19.65 o 
  -1   9  19        0.03       15.92     19.05 o 
   0   9  19      136.94       93.28     22.06 o 
   1   9  19      468.27      379.98     28.22 o 
   2   9  19       45.57       32.16     13.88 o 
   3   9  19       66.45      106.25     26.90 o 
  -3  10  19        8.46       62.22     23.52 o 
  -2  10  19       11.19       -4.25     36.28 o 
  -1  10  19        0.02       65.50     22.28 o 
   0  10  19        0.42      -16.76     20.12 o 
 -11   0  20       16.07       29.00     15.49 o 
 -10   0  20        8.73       33.25     14.56 o 
  -9   0  20      697.93      602.13     33.72 o 
  -8   0  20      568.51      530.84     30.65 o 
  -7   0  20      417.16      398.19     36.15 o 
  -6   0  20      506.59      635.87     43.07 o 
  -5   0  20     1544.80     1418.53     55.28 o 
  -4   0  20      969.40     1110.22     55.48 o 
  -3   0  20       17.64       28.20     10.42 o 
  -2   0  20      275.91      287.27     20.36 o 
  -1   0  20       11.85       -0.54      8.82 o 
   0   0  20      583.86      587.24     26.25 o 
   1   0  20       17.88        2.75      6.87 o 
   2   0  20      891.01     1045.37     28.10 o 
   3   0  20        9.00        8.40      7.16 o 
   4   0  20      304.78      242.34     15.65 o 
   5   0  20      303.39      168.40     17.08 o 
   6   0  20      259.21      285.58     28.76 o 
   7   0  20        8.63       -1.02     21.07 o 
   8   0  20       59.85        7.10     25.57 o 
 -11   1  20      170.88      201.81     20.24 o 
 -10   1  20        0.12        2.79      7.84 o 
  -9   1  20       25.09       22.62      8.98 o 
  -8   1  20      136.45      196.12     17.53 o 
  -7   1  20      586.93      566.40     21.72 o 
  -6   1  20       21.24       83.91     11.28 o 
  -5   1  20       56.22       85.82     11.20 o 
  -4   1  20      134.29      165.79     14.43 o 
  -3   1  20       61.23       62.90      9.95 o 
  -2   1  20      648.43      563.58     19.96 o 
  -1   1  20      460.01      464.62     15.42 o 
   0   1  20       25.98      117.36     21.44 o 
   1   1  20       62.62      264.52     16.15 o 
   2   1  20       13.15       60.22      6.17 o 
   3   1  20       76.44      177.40     10.97 o 
   4   1  20      242.36      214.28     10.08 o 
   5   1  20      276.07      305.07     11.34 o 
   6   1  20        5.06       15.41      9.58 o 
   7   1  20        1.46       19.13     10.33 o 
   8   1  20       45.36       42.96     13.20 o 
 -10   2  20        0.38        1.69     10.00 o 
  -9   2  20      271.79      264.58     20.21 o 
  -8   2  20       54.77      119.02     12.69 o 
  -7   2  20       11.54       10.85      7.35 o 
  -6   2  20      801.28      886.13     22.06 o 
  -5   2  20      141.97      182.87     16.04 o 
  -4   2  20      606.51      589.51     17.15 o 
  -3   2  20      466.65      546.77     15.80 o 
  -2   2  20      242.63      231.16      9.77 o 
  -1   2  20       27.40       96.92      8.65 o 
   0   2  20      323.40      379.53     14.83 o 
   1   2  20       44.05       90.98      9.74 o 
   2   2  20      171.46      218.95     12.07 o 
   3   2  20       13.29       39.62      7.25 o 
   4   2  20      452.67      372.81     24.61 o 
   5   2  20      107.05       51.65     10.10 o 
   6   2  20      186.46      251.69     20.19 o 
   7   2  20       99.43      103.68     13.64 o 
 -10   3  20      107.98       87.69     12.09 o 
  -9   3  20       44.50       63.98     11.95 o 
  -8   3  20      583.95      559.84     25.16 o 
  -7   3  20        0.02       11.56      7.54 o 
  -6   3  20        1.03       -0.55      7.09 o 
  -5   3  20      413.43      524.92     23.53 o 
  -4   3  20      181.25      216.52     12.57 o 
  -3   3  20      711.36      692.01     17.90 o 
  -2   3  20       68.22      122.97     13.76 o 
  -1   3  20      307.66      284.02     10.81 o 
   0   3  20        1.13       12.66      5.58 o 
   1   3  20      506.43      466.69     15.35 o 
   2   3  20      524.57      494.85     15.88 o 
   3   3  20      296.53      293.73     16.63 o 
   4   3  20      116.42      103.28     11.97 o 
   5   3  20      220.74      222.52     15.58 o 
   6   3  20      694.82      574.08     23.70 o 
   7   3  20      608.85      535.91     26.94 o 
 -10   4  20       16.25       21.52     16.22 o 
  -9   4  20        1.11       21.20      9.97 o 
  -8   4  20        3.34        1.41      8.26 o 
  -7   4  20       74.43       26.30     12.12 o 
  -6   4  20      310.83      285.51     32.54 o 
  -5   4  20       87.36      158.61     12.54 o 
  -4   4  20       94.03      107.07      9.75 o 
  -3   4  20        1.58       40.95      6.55 o 
  -2   4  20       45.20      104.49      9.12 o 
  -1   4  20       34.65       62.39      6.37 o 
   0   4  20        0.01      184.97     14.37 o 
   1   4  20      384.55      396.97     23.09 o 
   2   4  20       39.01       67.02      9.91 o 
   3   4  20      146.06      121.29     12.11 o 
   4   4  20      138.77      157.94     13.70 o 
   5   4  20       16.23       90.32     11.59 o 
   6   4  20       21.68       18.92     12.25 o 
   7   4  20      186.18      137.62     17.50 o 
  -9   5  20        1.10        7.31      8.50 o 
  -8   5  20       24.11       19.88      9.04 o 
  -7   5  20        6.83       13.29      9.18 o 
  -6   5  20       17.43        7.91      8.57 o 
  -5   5  20       82.06      111.85     11.66 o 
  -4   5  20        0.34       15.79     10.62 o 
  -3   5  20        7.57       14.59      4.22 o 
  -2   5  20      158.06      195.63     12.77 o 
  -1   5  20       11.52       22.35      6.61 o 
   0   5  20      184.39      196.70     12.50 o 
   1   5  20     3036.80     2931.04     56.07 o 
   2   5  20       61.65       73.15      9.91 o 
   3   5  20       12.32       22.28      9.03 o 
   4   5  20       49.79       42.80     10.06 o 
   5   5  20      161.04      150.96     16.15 o 
   6   5  20       73.52       89.34     14.41 o 
  -9   6  20        8.42       19.35      9.98 o 
  -8   6  20      102.94      135.49     12.99 o 
  -7   6  20       70.72       63.39     11.24 o 
  -6   6  20        0.96        1.21      8.03 o 
  -5   6  20       61.47       50.57     16.50 o 
  -4   6  20       26.23       23.49      7.47 o 
  -3   6  20      157.29      205.91     16.78 o 
  -2   6  20       74.65      110.62      9.57 o 
  -1   6  20       33.93      118.80     10.54 o 
   0   6  20     1009.76     1062.09     38.97 o 
   1   6  20       11.22       13.75      7.70 o 
   2   6  20        0.01       -2.64      7.24 o 
   3   6  20       90.59       49.79     15.16 o 
   4   6  20        2.64       13.18      9.06 o 
   5   6  20        0.68       32.36     11.46 o 
   6   6  20        1.81       12.20     11.86 o 
  -8   7  20       57.51       28.06     11.45 o 
  -7   7  20       76.03       59.82     10.91 o 
  -6   7  20       73.45       71.00     10.33 o 
  -5   7  20       50.87       33.77      8.60 o 
  -4   7  20        3.52       19.89      7.27 o 
  -3   7  20       21.25       53.87     10.61 o 
  -2   7  20      288.65      286.31     23.06 o 
  -1   7  20      638.90      701.37     23.79 o 
   0   7  20      363.14      304.78     22.42 o 
   1   7  20       89.83      132.63     11.85 o 
   2   7  20        9.35       17.33      8.38 o 
   3   7  20        0.11       81.07     13.40 o 
   4   7  20       39.78       42.71     11.55 o 
   5   7  20       54.83       65.53     13.85 o 
  -7   8  20        5.36       12.36      9.00 o 
  -6   8  20      189.67      105.72     17.81 o 
  -5   8  20       18.66       37.46     17.59 o 
  -4   8  20       77.33      141.64     20.33 o 
  -3   8  20       47.77       38.34     20.04 o 
  -2   8  20        3.86        8.61     12.87 o 
  -1   8  20        0.44       36.02     14.57 o 
   0   8  20       61.24       61.70     12.39 o 
   1   8  20       21.98       20.29     12.65 o 
   2   8  20      149.40      163.82     22.11 o 
   3   8  20       25.00       77.14     23.62 o 
   4   8  20        3.77        5.00     28.98 o 
  -5   9  20       22.77       32.75     26.82 o 
  -4   9  20       48.74       59.16     27.22 o 
  -3   9  20       87.65      128.35     27.30 o 
  -2   9  20      441.56      386.07     52.31 o 
  -1   9  20      301.76      313.96     33.42 o 
   0   9  20       21.58       25.87     20.76 o 
   1   9  20       21.55       43.34     17.97 o 
   2   9  20       39.94       -0.17     12.21 o 
 -10   1  21       31.70       25.48     10.00 o 
  -9   1  21        2.76       -1.62      7.04 o 
  -8   1  21       12.44       45.90     10.80 o 
  -7   1  21     1154.27     1144.30     31.48 o 
  -6   1  21      689.68      788.65     31.42 o 
  -5   1  21      986.98     1114.44     29.44 o 
  -4   1  21      371.60      420.05     19.86 o 
  -3   1  21      150.81      165.00     13.43 o 
  -2   1  21      785.64      904.84     25.72 o 
  -1   1  21      150.96      220.22     14.26 o 
   0   1  21      291.46      436.84     16.99 o 
   1   1  21      652.04      773.98     20.78 o 
   2   1  21      272.32      269.55     14.81 o 
   3   1  21      308.65      321.96     11.30 o 
   4   1  21       91.96       72.84      7.24 o 
   5   1  21      264.42      276.97     12.07 o 
   6   1  21       16.61       32.63     15.59 o 
   7   1  21       59.73       68.49     12.64 o 
 -10   2  21      184.56      255.56     20.87 o 
  -9   2  21       43.44       69.76     12.58 o 
  -8   2  21      104.78      126.30     14.51 o 
  -7   2  21      153.88      259.00     16.34 o 
  -6   2  21       78.84       77.73     11.74 o 
  -5   2  21      406.64      448.16     17.47 o 
  -4   2  21       15.54       78.95      8.98 o 
  -3   2  21      914.07      859.65     19.85 o 
  -2   2  21      226.69      240.27     11.53 o 
  -1   2  21      490.61      459.19     14.62 o 
   0   2  21      703.95      581.53     16.55 o 
   1   2  21        0.48        1.44      5.90 o 
   2   2  21        0.04       85.89      8.56 o 
   3   2  21       73.69       66.32      8.93 o 
   4   2  21        7.35       33.52      7.71 o 
   5   2  21        0.55       12.15     10.00 o 
   6   2  21      130.49      232.84     22.52 o 
   7   2  21       22.00       13.22     11.48 o 
 -10   3  21      136.45      171.36     14.58 o 
  -9   3  21      143.23      123.63     16.75 o 
  -8   3  21       17.86       45.42     10.51 o 
  -7   3  21        8.91       -1.44      6.96 o 
  -6   3  21       22.77       34.19      8.44 o 
  -5   3  21       43.14       66.83      9.36 o 
  -4   3  21     1288.89     1276.06     26.25 o 
  -3   3  21       31.77       44.43      9.28 o 
  -2   3  21      557.58      696.80     32.53 o 
  -1   3  21      396.36      476.17     13.89 o 
   0   3  21       16.46       73.43      7.44 o 
   1   3  21        0.02       14.57      6.60 o 
   2   3  21        5.76       13.98      6.65 o 
   3   3  21      101.53      130.71     12.64 o 
   4   3  21      228.91      177.12     14.28 o 
   5   3  21       30.15       38.86     12.02 o 
   6   3  21       81.00      141.74     19.48 o 
   7   3  21       81.70      145.82     17.11 o 
 -10   4  21       45.83       55.68     13.01 o 
  -9   4  21      133.61      207.01     27.72 o 
  -8   4  21        3.18       20.62      8.84 o 
  -7   4  21       25.00       32.35      9.81 o 
  -6   4  21       28.74       14.69      8.29 o 
  -5   4  21       34.57       66.06     11.59 o 
  -4   4  21       92.79       95.56      9.90 o 
  -3   4  21     2709.00     2463.77     37.59 o 
  -2   4  21      166.03      187.76     10.65 o 
  -1   4  21       11.70       19.63      5.70 o 
   0   4  21        9.55       16.96      6.98 o 
   1   4  21      398.89      369.95     15.84 o 
   2   4  21       27.21       39.21      9.30 o 
   3   4  21      437.77      482.60     19.08 o 
   4   4  21      261.61      248.57     15.71 o 
   5   4  21       16.56       27.26     10.66 o 
   6   4  21      153.10      227.55     20.17 o 
  -9   5  21        3.13       -1.73      9.93 o 
  -8   5  21      203.77      210.33     23.21 o 
  -7   5  21       98.52      123.09     18.14 o 
  -6   5  21        3.26       15.50      8.93 o 
  -5   5  21      275.25      244.01     14.38 o 
  -4   5  21      138.13      136.62     12.03 o 
  -3   5  21      158.63      207.36     11.59 o 
  -2   5  21        9.33       70.25      8.34 o 
  -1   5  21       34.14       27.52      7.41 o 
   0   5  21       41.94      166.45     11.77 o 
   1   5  21       30.77       60.46      9.11 o 
   2   5  21        8.02        7.78      7.77 o 
   3   5  21       24.58       37.74      9.33 o 
   4   5  21        0.54       10.67     10.59 o 
   5   5  21        5.18       26.76     15.73 o 
   6   5  21       75.75       72.46     20.94 o 
  -8   6  21       77.99      104.33     13.58 o 
  -7   6  21        0.77       -5.37      9.07 o 
  -6   6  21       32.64       24.46      9.02 o 
  -5   6  21       16.53       27.64      8.81 o 
  -4   6  21       72.94       53.58      9.04 o 
  -3   6  21       33.91       79.41      9.17 o 
  -2   6  21       19.92       14.07      6.97 o 
  -1   6  21      486.88      438.16     16.14 o 
   0   6  21      752.81      808.45     22.42 o 
   1   6  21        4.76        7.71      8.34 o 
   2   6  21       64.22       57.26      9.99 o 
   3   6  21       99.87      131.84     15.96 o 
   4   6  21        3.84       20.09     11.15 o 
   5   6  21       15.26       18.67     17.09 o 
  -7   7  21       32.38       32.12     11.54 o 
  -6   7  21        0.03        4.82      9.64 o 
  -5   7  21       28.70       12.09     15.09 o 
  -4   7  21       62.38       68.38      9.48 o 
  -3   7  21       17.06       22.60     11.94 o 
  -2   7  21      248.88      314.74     25.88 o 
  -1   7  21       41.36       71.11     10.21 o 
   0   7  21        0.06       19.95      8.74 o 
   1   7  21       97.06       85.24     10.96 o 
   2   7  21      174.97      163.28     21.90 o 
   3   7  21        0.72       46.36     24.46 o 
   4   7  21       54.52       90.25     16.58 o 
  -6   8  21       20.68       35.70      9.98 o 
  -5   8  21       13.70       18.71     18.33 o 
  -4   8  21        9.88       55.09     16.53 o 
  -3   8  21      126.33      122.36     23.06 o 
  -2   8  21       42.59       49.45     21.29 o 
  -1   8  21        6.07       16.23     17.84 o 
   0   8  21      245.23      182.61     14.46 o 
   1   8  21      246.31      214.52     20.71 o 
   2   8  21      135.27      103.13     21.78 o 
   3   8  21       28.06       89.59     26.85 o 
  -4   9  21        2.71       34.56     39.11 o 
  -3   9  21      112.04      125.39     30.33 o 
  -2   9  21        7.69       37.76     59.23 o 
  -1   9  21       18.90       33.27     23.83 o 
   0   9  21       39.11       25.90     21.24 o 
   1   9  21       44.69       37.12     14.69 o 
 -10   0  22       48.60       56.90     17.94 o 
  -9   0  22       63.68      114.75     28.31 o 
  -8   0  22      129.89      180.76     23.89 o 
  -7   0  22      437.48      512.75     30.58 o 
  -6   0  22      240.80      304.65     32.54 o 
  -5   0  22      126.99      135.74     26.78 o 
  -4   0  22      134.82      194.46     29.89 o 
  -3   0  22     2820.32     2913.34     88.43 o 
  -2   0  22      243.21      334.28     26.81 o 
  -1   0  22      365.53      366.99     27.64 o 
   0   0  22       50.07       41.25     12.82 o 
   1   0  22       88.14       75.65     10.36 o 
   2   0  22      129.13      198.83     17.66 o 
   3   0  22      497.27      488.51     19.79 o 
   4   0  22      647.46      462.97     28.52 o 
   5   0  22      783.59      564.52     46.21 o 
   6   0  22      372.10      319.44     30.86 o 
   7   0  22      258.80      177.79     43.30 o 
 -10   1  22       11.02       48.21     10.57 o 
  -9   1  22       14.35       28.92      9.43 o 
  -8   1  22      130.10      122.53     14.70 o 
  -7   1  22        5.86       37.99      9.79 o 
  -6   1  22       65.59      123.70     13.43 o 
  -5   1  22     1017.40     1006.56     37.94 o 
  -4   1  22       46.51       88.78     13.27 o 
  -3   1  22      198.73      219.82     14.78 o 
  -2   1  22      216.62      272.92     26.73 o 
  -1   1  22        3.10        3.95      8.09 o 
   0   1  22      133.44      154.64     13.14 o 
   1   1  22      132.08      154.90     11.64 o 
   2   1  22      295.09      243.14     13.40 o 
   3   1  22       70.09       61.38      7.55 o 
   4   1  22        0.71       18.69      5.65 o 
   5   1  22        2.72       12.61      7.97 o 
   6   1  22       24.44       35.08     15.10 o 
   7   1  22        9.91       43.83     13.72 o 
 -10   2  22       16.37       49.23     12.52 o 
  -9   2  22       79.26      126.48     19.38 o 
  -8   2  22        5.52       21.61      9.35 o 
  -7   2  22      561.64      525.78     21.54 o 
  -6   2  22      137.09      154.07     19.64 o 
  -5   2  22       29.29       60.62      8.87 o 
  -4   2  22       56.80       86.11      8.81 o 
  -3   2  22      400.10      428.68     14.68 o 
  -2   2  22      201.26      213.06     11.38 o 
  -1   2  22      389.96      450.32     14.72 o 
   0   2  22      245.69      334.85     14.32 o 
   1   2  22      157.04       93.78      9.50 o 
   2   2  22      332.42      255.80     12.72 o 
   3   2  22      435.22      445.71     23.77 o 
   4   2  22      100.32       92.44     11.62 o 
   5   2  22       36.19       60.13     16.60 o 
   6   2  22      315.63      237.73     23.59 o 
   7   2  22        0.00       15.36     12.58 o 
 -10   3  22      127.47      138.02     19.45 o 
  -9   3  22       78.10      127.92     13.92 o 
  -8   3  22        1.07        8.10      9.24 o 
  -7   3  22      221.96      259.28     14.62 o 
  -6   3  22      208.65      241.34     13.82 o 
  -5   3  22       16.64       38.56      9.58 o 
  -4   3  22       88.68      155.95     11.27 o 
  -3   3  22      243.02      379.10     29.63 o 
  -2   3  22        0.15        6.40      5.65 o 
  -1   3  22     1327.39     1121.99     21.52 o 
   0   3  22      284.20      489.38     25.28 o 
   1   3  22     1737.45     1404.33     27.16 o 
   2   3  22      123.11      171.37     12.42 o 
   3   3  22        2.00       25.44      9.11 o 
   4   3  22      113.44      198.74     28.19 o 
   5   3  22       96.39       47.90     15.44 o 
   6   3  22      144.28      140.77     23.23 o 
  -9   4  22      143.32      128.64     14.93 o 
  -8   4  22      123.65       75.88     20.04 o 
  -7   4  22        4.35        2.55     11.32 o 
  -6   4  22       51.71      144.13     12.97 o 
  -5   4  22        8.66       27.07     11.19 o 
  -4   4  22      197.53      191.66     13.45 o 
  -3   4  22       75.78      237.25     34.73 o 
  -2   4  22      451.36      513.84     25.32 o 
  -1   4  22      481.93      451.50     21.50 o 
   0   4  22     1286.12     1233.66     30.65 o 
   1   4  22       56.27      142.64     19.96 o 
   2   4  22        7.60      149.37     19.54 o 
   3   4  22        9.16       39.28      9.95 o 
   4   4  22       24.27       32.45     11.72 o 
   5   4  22       13.27       16.10     15.29 o 
   6   4  22      279.88      248.96     24.21 o 
  -9   5  22        4.78       46.71     12.37 o 
  -8   5  22       25.37       49.26     11.40 o 
  -7   5  22      150.50      259.96     54.11 o 
  -6   5  22      282.86      273.96     16.91 o 
  -5   5  22       19.68       27.34      9.83 o 
  -4   5  22       13.16        2.65      7.74 o 
  -3   5  22       19.10       53.96      8.62 o 
  -2   5  22      717.04      494.34     15.63 o 
  -1   5  22      901.30      804.00     19.51 o 
   0   5  22       32.73       70.64     10.32 o 
   1   5  22      694.12      554.30     20.34 o 
   2   5  22        8.15       90.72     13.53 o 
   3   5  22       81.27      109.90     12.79 o 
   4   5  22        0.56        4.67     10.85 o 
   5   5  22        3.55       10.16     10.82 o 
  -8   6  22       13.68       11.46     10.45 o 
  -7   6  22       11.23        4.50      8.97 o 
  -6   6  22       43.87       34.60      9.89 o 
  -5   6  22      308.78      238.08     33.23 o 
  -4   6  22        0.52       40.45      9.90 o 
  -3   6  22      150.84      220.97     27.91 o 
  -2   6  22       54.94       73.36     10.96 o 
  -1   6  22       98.28       97.42     15.21 o 
   0   6  22        3.90       63.22      9.88 o 
   1   6  22        3.15        3.33      8.38 o 
   2   6  22        5.05       32.99      9.48 o 
   3   6  22      104.90       93.43     14.91 o 
   4   6  22        1.55        1.20     11.28 o 
   5   6  22       25.34       31.78     13.28 o 
  -7   7  22       31.35       54.84     12.08 o 
  -6   7  22       33.64       69.84     12.05 o 
  -5   7  22      110.38      143.38     15.37 o 
  -4   7  22        6.89        0.00      8.10 o 
  -3   7  22       35.93       57.72      9.36 o 
  -2   7  22      105.30      110.08     17.94 o 
  -1   7  22      124.67      109.08     11.17 o 
   0   7  22        1.01        7.14      4.95 o 
   1   7  22       27.79        6.28      7.77 o 
   2   7  22      110.64      131.03     12.35 o 
   3   7  22       66.92       80.75     13.22 o 
   4   7  22       56.38       72.24     13.64 o 
  -6   8  22       67.62       83.38     26.22 o 
  -5   8  22       23.92       24.45     11.17 o 
  -4   8  22       30.89       41.61     20.04 o 
  -3   8  22      236.86      226.00     17.09 o 
  -2   8  22       41.93       61.29     15.96 o 
  -1   8  22        9.10       27.25     13.00 o 
   0   8  22       83.50      116.86     14.61 o 
   1   8  22        0.46       -1.02     14.97 o 
   2   8  22       17.52        4.78     14.44 o 
  -3   9  22       20.83       85.99     28.80 o 
  -2   9  22       16.14      140.88     31.56 o 
  -1   9  22      181.13      207.51     45.92 o 
   0   9  22      247.57      259.87     19.99 o 
 -10   1  23      164.53      223.94     19.05 o 
  -9   1  23       11.48        5.08      8.39 o 
  -8   1  23      190.20      265.57     18.07 o 
  -7   1  23      141.55      115.62     14.09 o 
  -6   1  23       90.09      121.41     14.02 o 
  -5   1  23      838.82      810.87     25.52 o 
  -4   1  23       56.83      115.02     14.69 o 
  -3   1  23      279.18      255.79     16.00 o 
  -2   1  23       97.39      105.62     12.55 o 
  -1   1  23      439.49      511.95     20.82 o 
   0   1  23      349.33      352.72     20.95 o 
   1   1  23       41.64      124.20     11.30 o 
   2   1  23       40.67       10.09      7.46 o 
   3   1  23      110.46      113.75     11.63 o 
   4   1  23      265.81      200.36     19.87 o 
   5   1  23      229.05      172.90     21.54 o 
   6   1  23        5.00       26.55     15.78 o 
 -10   2  23       29.58       50.42     13.35 o 
  -9   2  23       65.97       65.71     14.47 o 
  -8   2  23      171.61      184.44     17.00 o 
  -7   2  23       86.13      175.92     16.44 o 
  -6   2  23      147.76      287.72     26.11 o 
  -5   2  23        0.19       48.47      9.40 o 
  -4   2  23       46.36       65.02     10.66 o 
  -3   2  23      263.65      230.41     13.89 o 
  -2   2  23        0.01       -0.60      6.26 o 
  -1   2  23     1554.00     1240.91     24.21 o 
   0   2  23      171.79      205.56     11.51 o 
   1   2  23       21.57       29.71      7.65 o 
   2   2  23       87.79      116.83     11.07 o 
   3   2  23      117.14      140.17     11.61 o 
   4   2  23       12.00       -0.25      9.93 o 
   5   2  23       58.78       34.19     12.75 o 
   6   2  23        1.08       49.43     11.80 o 
  -9   3  23        0.52       14.82     11.66 o 
  -8   3  23        0.50        7.64      9.53 o 
  -7   3  23       55.58       29.38      9.71 o 
  -6   3  23      212.15      184.81     13.66 o 
  -5   3  23       76.33       60.15      9.45 o 
  -4   3  23        2.94        4.06      6.66 o 
  -3   3  23        4.01        7.43      6.54 o 
  -2   3  23      142.69      182.34     10.80 o 
  -1   3  23      101.60      134.71     12.21 o 
   0   3  23       65.00      161.97     16.51 o 
   1   3  23      474.87      549.58     19.97 o 
   2   3  23      657.61      481.40     22.67 o 
   3   3  23       83.28       68.57     11.17 o 
   4   3  23       95.40       88.27     16.75 o 
   5   3  23        0.11        0.34     11.24 o 
   6   3  23        9.24        8.25     11.97 o 
  -9   4  23        5.12       48.28     13.22 o 
  -8   4  23       70.43      128.04     16.02 o 
  -7   4  23      262.55      237.28     21.41 o 
  -6   4  23      263.16      246.66     15.97 o 
  -5   4  23      705.55      571.68     26.23 o 
  -4   4  23      387.34      381.85     16.75 o 
  -3   4  23      115.76      116.75     11.92 o 
  -2   4  23      997.34      869.78     20.43 o 
  -1   4  23     1201.86      995.61     22.99 o 
   0   4  23      125.77      172.36     14.58 o 
   1   4  23       41.83       79.44     10.61 o 
   2   4  23        0.98        4.11      8.94 o 
   3   4  23      457.59      401.28     32.26 o 
   4   4  23      110.00       88.60     14.42 o 
   5   4  23       20.82       15.63     11.64 o 
   6   4  23        0.15       45.24     13.38 o 
  -8   5  23       28.66       59.21     12.06 o 
  -7   5  23      105.81      132.68     14.43 o 
  -6   5  23        3.45        7.13      8.66 o 
  -5   5  23       85.77       63.07     19.67 o 
  -4   5  23       94.11       95.93     11.70 o 
  -3   5  23      109.86      100.43     10.33 o 
  -2   5  23      456.62      399.42     14.91 o 
  -1   5  23      267.19      420.45     36.31 o 
   0   5  23      382.47      392.74     21.75 o 
   1   5  23       56.03       92.81     11.36 o 
   2   5  23       77.30      106.60     19.30 o 
   3   5  23       32.39       40.94     12.34 o 
   4   5  23       56.99       98.59     15.89 o 
   5   5  23       19.10       36.33     12.69 o 
  -8   6  23      212.13      241.63     52.01 o 
  -7   6  23        1.19        7.32     13.80 o 
  -6   6  23        4.86       -0.64     10.17 o 
  -5   6  23       38.35       19.42      9.96 o 
  -4   6  23       26.04       98.48     16.46 o 
  -3   6  23      132.35      129.66     12.92 o 
  -2   6  23       62.53       65.98     10.98 o 
  -1   6  23       89.05       51.29     10.65 o 
   0   6  23       43.71       64.96     10.98 o 
   1   6  23       65.43       69.86     11.35 o 
   2   6  23       80.60       78.63     12.88 o 
   3   6  23      113.39      150.40     16.68 o 
   4   6  23       13.84       26.09     12.45 o 
  -7   7  23       10.37       28.45     11.28 o 
  -6   7  23        1.09       18.07     10.65 o 
  -5   7  23      112.27      142.30     18.80 o 
  -4   7  23       10.54       33.85     11.13 o 
  -3   7  23       23.45       28.78      8.38 o 
  -2   7  23       49.77       67.12     10.81 o 
  -1   7  23       18.40       13.16     11.66 o 
   0   7  23       48.14       47.55     13.58 o 
   1   7  23      124.49       98.29     14.79 o 
   2   7  23       26.87       52.26     14.53 o 
   3   7  23        6.25       10.03     19.72 o 
  -5   8  23       28.06       23.37     16.32 o 
  -4   8  23        0.97       36.13     14.61 o 
  -3   8  23       41.67       63.31     27.62 o 
  -2   8  23       25.08       18.25     29.87 o 
  -1   8  23       24.53       70.31     16.98 o 
   0   8  23       14.07       30.16     10.65 o 
   1   8  23       26.65       31.32     11.49 o 
   2   8  23        1.95       -7.35     14.43 o 
 -10   0  24       96.18       95.70     20.93 o 
  -9   0  24        1.39        5.74     12.92 o 
  -8   0  24       42.96       45.46     15.42 o 
  -7   0  24      142.73       75.72     18.00 o 
  -6   0  24      903.87      872.39     52.71 o 
  -5   0  24     1881.72     1818.03     82.10 o 
  -4   0  24       99.34       95.41     23.81 o 
  -3   0  24        0.08        0.06     12.80 o 
  -2   0  24      104.78      120.72     22.17 o 
  -1   0  24       31.83       42.17     17.26 o 
   0   0  24     1378.49     1362.37     56.31 o 
   1   0  24      195.77      191.84     20.96 o 
   2   0  24      970.35      898.50     29.39 o 
   3   0  24        3.83        4.92      7.63 o 
   4   0  24        1.92      -19.00     14.32 o 
   5   0  24      258.77      246.12     25.51 o 
   6   0  24       80.54       47.00     25.64 o 
  -9   1  24       34.09       15.61      9.04 o 
  -8   1  24       53.66       85.12     13.25 o 
  -7   1  24        0.84       12.18      9.01 o 
  -6   1  24      129.09      223.02     17.56 o 
  -5   1  24        8.04       26.60      9.05 o 
  -4   1  24        2.96       69.40     12.06 o 
  -3   1  24      175.30      179.88     16.23 o 
  -2   1  24       34.07      131.98     13.36 o 
  -1   1  24      280.39      272.82     19.63 o 
   0   1  24       30.43       48.63      8.22 o 
   1   1  24        0.58       80.80      9.46 o 
   2   1  24      229.09      260.81     15.14 o 
   3   1  24      148.33      175.68     14.07 o 
   4   1  24        2.71       18.39      9.60 o 
   5   1  24       26.94       83.57     23.13 o 
   6   1  24       30.92       91.85     15.27 o 
  -9   2  24       12.79       12.85     10.90 o 
  -8   2  24        4.58       26.45      9.92 o 
  -7   2  24        2.58        0.94      8.50 o 
  -6   2  24      120.54      203.72     17.41 o 
  -5   2  24     1086.30      934.89     30.65 o 
  -4   2  24       98.29      158.22     14.74 o 
  -3   2  24       25.87       48.75      9.65 o 
  -2   2  24      229.54      304.32     15.04 o 
  -1   2  24        9.54       46.09      8.64 o 
   0   2  24        0.07       62.63      8.29 o 
   1   2  24       62.38       87.80      9.33 o 
   2   2  24       80.83      110.48     10.63 o 
   3   2  24        4.10       22.47      8.78 o 
   4   2  24       14.16       15.45     11.45 o 
   5   2  24       99.64      108.07     16.95 o 
   6   2  24       12.59       -0.76     10.45 o 
  -9   3  24        0.27        5.73     12.44 o 
  -8   3  24       87.67      217.80     21.53 o 
  -7   3  24      133.35      134.93     13.41 o 
  -6   3  24       11.42       36.43      9.08 o 
  -5   3  24        8.19        4.04      6.90 o 
  -4   3  24      600.85      539.03     26.83 o 
  -3   3  24       35.86       37.48      8.43 o 
  -2   3  24      391.18      273.01     11.56 o 
  -1   3  24        4.80       39.12      7.02 o 
   0   3  24      764.01      702.21     22.15 o 
   1   3  24       52.50       90.15      9.82 o 
   2   3  24       64.34      115.21     12.40 o 
   3   3  24      116.23      120.88     15.79 o 
   4   3  24      170.54      191.30     21.56 o 
   5   3  24      120.03      125.96     16.75 o 
   6   3  24        0.94       -4.95     11.36 o 
  -9   4  24       67.78       60.59     13.43 o 
  -8   4  24      150.16      181.89     22.04 o 
  -7   4  24       20.65       54.52     15.40 o 
  -6   4  24        4.84       -0.55     10.80 o 
  -5   4  24       18.38       49.90     10.51 o 
  -4   4  24      261.18      229.66     15.56 o 
  -3   4  24       47.94       42.43      9.40 o 
  -2   4  24       11.25       15.09      7.30 o 
  -1   4  24      173.05      317.76     38.61 o 
   0   4  24      113.45       70.34     10.39 o 
   1   4  24      558.92      430.11     22.72 o 
   2   4  24      141.60      147.97     16.09 o 
   3   4  24       85.57       79.23     14.06 o 
   4   4  24      125.09      103.41     15.66 o 
   5   4  24       20.72       27.45     12.49 o 
  -8   5  24      418.84      441.59     32.47 o 
  -7   5  24       15.99       25.71     11.64 o 
  -6   5  24        9.31       23.57      9.61 o 
  -5   5  24       37.98       51.68     10.73 o 
  -4   5  24      229.46      177.41     14.50 o 
  -3   5  24        0.75        4.34      7.67 o 
  -2   5  24      579.72      468.62     16.41 o 
  -1   5  24        1.85       14.04      9.39 o 
   0   5  24      305.07      300.58     15.55 o 
   1   5  24        0.71        8.68      8.39 o 
   2   5  24       59.30       48.41     12.88 o 
   3   5  24        3.92        3.65     10.86 o 
   4   5  24       23.91       20.68     12.80 o 
  -7   6  24       38.68       73.20     16.65 o 
  -6   6  24       27.84       31.15     10.75 o 
  -5   6  24      142.78      113.12     14.53 o 
  -4   6  24        0.73        7.92      9.42 o 
  -3   6  24       24.80       67.04     10.32 o 
  -2   6  24      561.17      574.85     58.19 o 
  -1   6  24        3.23       96.25     14.35 o 
   0   6  24       55.24       95.27     13.50 o 
   1   6  24       14.69       11.32     10.28 o 
   2   6  24       21.28       43.01     10.53 o 
   3   6  24       20.35       33.71     14.07 o 
   4   6  24       33.35       33.71     13.45 o 
  -6   7  24      102.29       47.85     12.09 o 
  -5   7  24       29.48       25.06      9.51 o 
  -4   7  24       17.87       68.73     10.76 o 
  -3   7  24       87.32       88.69     14.99 o 
  -2   7  24      335.15      321.21     17.87 o 
  -1   7  24      138.20      145.61     18.96 o 
   0   7  24      118.73      117.87     16.39 o 
   1   7  24       76.78       85.33     16.36 o 
   2   7  24       16.41       39.24     11.75 o 
  -4   8  24        0.06       35.67     11.35 o 
  -3   8  24       11.39        7.79     18.79 o 
  -2   8  24       39.50       60.33     12.84 o 
  -1   8  24        2.40       34.11     17.25 o 
   0   8  24      331.24      237.59     36.80 o 
   1   8  24       54.70       43.88     12.50 o 
  -9   1  25       96.49      109.18     15.24 o 
  -8   1  25       79.78       94.33     19.14 o 
  -7   1  25      177.46      267.69     23.51 o 
  -6   1  25       33.97       65.27     11.84 o 
  -5   1  25      472.46      436.40     19.74 o 
  -4   1  25      826.12      765.12     28.46 o 
  -3   1  25      632.33      642.00     28.53 o 
  -2   1  25       34.59      174.05     17.35 o 
  -1   1  25        2.30       10.16      8.66 o 
   0   1  25       18.01       13.00      9.74 o 
   1   1  25      160.32      227.41     14.11 o 
   2   1  25      228.96      203.95     13.84 o 
   3   1  25        1.89       12.85      9.57 o 
   4   1  25      289.63      307.72     22.25 o 
   5   1  25       26.42       17.90     15.76 o 
  -9   2  25       99.68      191.05     22.38 o 
  -8   2  25       10.25       28.22     10.13 o 
  -7   2  25       65.68       22.04      9.94 o 
  -6   2  25       32.53       95.52     12.49 o 
  -5   2  25      112.39      140.66     14.32 o 
  -4   2  25      661.44      656.26     23.22 o 
  -3   2  25       59.90       58.84     10.16 o 
  -2   2  25      109.48      141.51     12.90 o 
  -1   2  25       42.59       24.82      7.35 o 
   0   2  25        8.67       51.71      9.46 o 
   1   2  25      439.62      339.80     17.63 o 
   2   2  25      109.48      146.24     13.45 o 
   3   2  25       97.99      122.07     14.66 o 
   4   2  25      375.75      342.53     23.75 o 
   5   2  25       66.64       37.20     12.75 o 
  -9   3  25       98.45      168.83     21.33 o 
  -8   3  25        2.50       40.80     12.73 o 
  -7   3  25       40.51       79.39     15.83 o 
  -6   3  25       92.94      117.47     14.46 o 
  -5   3  25       10.76        6.43      7.22 o 
  -4   3  25      142.40      199.40     13.81 o 
  -3   3  25      341.37      389.70     20.13 o 
  -2   3  25       18.55       76.49      9.38 o 
  -1   3  25       35.80       50.52      8.15 o 
   0   3  25       38.86       71.66      9.75 o 
   1   3  25      364.37      369.17     16.62 o 
   2   3  25       13.67       52.94     12.54 o 
   3   3  25      200.44      225.56     19.09 o 
   4   3  25       17.81       -3.51     12.16 o 
   5   3  25       17.49       13.42     10.95 o 
  -8   4  25        1.20        5.33      9.87 o 
  -7   4  25       17.39       35.37     10.39 o 
  -6   4  25      211.69      270.37     18.93 o 
  -5   4  25       15.94       10.47      8.73 o 
  -4   4  25      119.47      182.93     15.14 o 
  -3   4  25       16.68       46.83     10.25 o 
  -2   4  25        7.51       16.18      7.49 o 
  -1   4  25      146.93      164.54     14.93 o 
   0   4  25      929.70      773.12     25.31 o 
   1   4  25        0.57        3.75      9.53 o 
   2   4  25       72.81       91.41     14.42 o 
   3   4  25      180.44      152.26     21.74 o 
   4   4  25      295.58      325.30     30.21 o 
   5   4  25       16.30       16.52     12.65 o 
  -8   5  25        8.53       33.76     14.93 o 
  -7   5  25       35.97       37.52     10.64 o 
  -6   5  25        0.02       24.71      9.75 o 
  -5   5  25       14.95       67.63     13.40 o 
  -4   5  25        3.86       38.53      9.43 o 
  -3   5  25        4.59       21.68     14.80 o 
  -2   5  25       96.14      134.50     15.15 o 
  -1   5  25       58.96       54.09     12.43 o 
   0   5  25        3.63        4.03      9.17 o 
   1   5  25       49.17      118.29     15.75 o 
   2   5  25        0.27       11.66     11.60 o 
   3   5  25       11.09       27.07     12.65 o 
   4   5  25      126.14      188.22     22.22 o 
  -7   6  25        0.00        2.01      9.81 o 
  -6   6  25       66.55      104.73     16.04 o 
  -5   6  25        3.62        3.08     10.12 o 
  -4   6  25       13.00       28.33      9.87 o 
  -3   6  25       81.43      120.42     14.20 o 
  -2   6  25      329.83      279.80     17.79 o 
  -1   6  25        2.32       23.30     10.95 o 
   0   6  25      659.74      467.45     20.49 o 
   1   6  25      103.50      169.30     30.24 o 
   2   6  25        6.66       25.88     10.77 o 
   3   6  25       11.90        8.11     20.38 o 
  -5   7  25        6.56       19.99     13.97 o 
  -4   7  25      108.94       88.86     16.84 o 
  -3   7  25      220.65      214.71     15.49 o 
  -2   7  25        0.36       32.21     11.63 o 
  -1   7  25       17.47       37.82     15.37 o 
   0   7  25      110.90       98.02     25.23 o 
   1   7  25       18.95       26.93     13.63 o 
   2   7  25       53.09      105.71     20.96 o 
  -2   8  25       33.26       23.82     12.42 o 
  -1   8  25       22.36       20.81     14.44 o 
  -9   0  26       22.42       45.00     27.47 o 
  -8   0  26      161.86      172.28     25.47 o 
  -7   0  26       47.76       93.55     19.91 o 
  -6   0  26      137.96       79.57     24.01 o 
  -5   0  26      119.98      144.45     30.46 o 
  -4   0  26      133.56       82.08     23.12 o 
  -3   0  26     1091.70      899.60     54.29 o 
  -2   0  26      999.36     1140.00     55.03 o 
  -1   0  26       37.69       32.92     16.52 o 
   0   0  26      170.39      294.62     34.67 o 
   1   0  26      155.09       78.74     23.70 o 
   2   0  26        1.85       31.77     25.00 o 
   3   0  26      264.35      347.05     28.22 o 
   4   0  26       35.98       -1.23     13.84 o 
   5   0  26      305.67      294.85     28.62 o 
  -9   1  26       10.19       28.80     10.91 o 
  -8   1  26        2.84       30.46     11.53 o 
  -7   1  26       74.46       96.65     15.56 o 
  -6   1  26      232.10      240.53     20.33 o 
  -5   1  26       34.73       12.20      9.98 o 
  -4   1  26       17.64       40.19     11.98 o 
  -3   1  26        0.17       20.88     10.12 o 
  -2   1  26        0.18       22.09      9.86 o 
  -1   1  26      218.30      207.22     17.55 o 
   0   1  26      505.15      468.93     34.95 o 
   1   1  26      134.20      186.77     14.32 o 
   2   1  26        0.32       -2.59     10.73 o 
   3   1  26       19.73       23.02     10.71 o 
   4   1  26       30.62       94.99     15.64 o 
   5   1  26        8.15        3.98     14.23 o 
  -9   2  26      125.66      207.10     24.95 o 
  -8   2  26        3.89       13.29     10.32 o 
  -7   2  26       17.94       26.19     10.55 o 
  -6   2  26       93.85      188.30     25.44 o 
  -5   2  26      201.39      235.75     17.15 o 
  -4   2  26        1.37      -12.12     12.40 o 
  -3   2  26      417.98      361.46     17.84 o 
  -2   2  26      137.54      268.83     16.29 o 
  -1   2  26        3.75        0.31      7.86 o 
   0   2  26       41.82       74.32     10.95 o 
   1   2  26       20.90       35.36     11.27 o 
   2   2  26       12.75        6.16      9.75 o 
   3   2  26      133.16      142.62     20.24 o 
   4   2  26      118.15      132.52     19.74 o 
   5   2  26        6.28       11.70     14.73 o 
  -8   3  26        0.54       28.45     13.40 o 
  -7   3  26      101.93      162.09     19.61 o 
  -6   3  26       10.84        8.06     17.19 o 
  -5   3  26       45.17       43.32      9.09 o 
  -4   3  26       39.85       71.33     10.21 o 
  -3   3  26        1.33       13.97      7.36 o 
  -2   3  26      178.54      159.03     12.27 o 
  -1   3  26        9.27        2.39      8.15 o 
   0   3  26      114.92      106.56     12.67 o 
   1   3  26        0.70        5.15     10.81 o 
   2   3  26      298.29      278.86     19.77 o 
   3   3  26      112.28      137.49     15.98 o 
   4   3  26      109.06      137.52     19.59 o 
  -8   4  26        7.75       86.11     17.00 o 
  -7   4  26        0.69        7.18     10.02 o 
  -6   4  26       19.77       52.48     10.57 o 
  -5   4  26        6.71       12.66     12.10 o 
  -4   4  26       19.45        8.93      8.49 o 
  -3   4  26       20.03       67.20     11.67 o 
  -2   4  26       81.36       77.58     11.36 o 
  -1   4  26      202.44      267.52     17.04 o 
   0   4  26        0.21       42.24     12.00 o 
   1   4  26       91.01      111.15     21.13 o 
   2   4  26        8.15       12.67     11.68 o 
   3   4  26      150.86      190.00     18.78 o 
   4   4  26      277.32      294.76     21.74 o 
  -7   5  26        9.86       53.23     15.12 o 
  -6   5  26       54.40       52.04     18.71 o 
  -5   5  26       71.37       79.61     13.65 o 
  -4   5  26        0.97        8.47      9.10 o 
  -3   5  26       66.87       42.15     10.04 o 
  -2   5  26        9.13        5.20     10.17 o 
  -1   5  26       53.88       62.22     12.54 o 
   0   5  26       21.96       21.51     10.74 o 
   1   5  26       45.02       71.97     13.46 o 
   2   5  26      768.30      706.88     25.85 o 
   3   5  26      124.29      125.20     16.69 o 
  -6   6  26       51.98       43.79     11.81 o 
  -5   6  26       57.76       83.24     25.96 o 
  -4   6  26      214.16      222.55     18.78 o 
  -3   6  26      175.85      159.55     19.84 o 
  -2   6  26       15.36       32.94     11.39 o 
  -1   6  26        1.06        8.68     10.46 o 
   0   6  26        2.74       46.94     14.06 o 
   1   6  26       27.15       50.57     17.08 o 
   2   6  26       21.30       61.04     12.46 o 
  -4   7  26      110.95      101.05     11.69 o 
  -3   7  26        8.86       31.60      9.24 o 
  -2   7  26       42.82       71.57     26.65 o 
  -1   7  26        9.90       14.98     11.98 o 
   0   7  26       18.41       49.11     12.60 o 
  -8   1  27       98.34      139.74     18.63 o 
  -7   1  27       64.46       60.68     15.91 o 
  -6   1  27       20.50       13.67     10.39 o 
  -5   1  27      457.27      354.10     20.99 o 
  -4   1  27       93.17       78.18     16.93 o 
  -3   1  27       97.99       45.55     13.78 o 
  -2   1  27      123.03      169.46     16.55 o 
  -1   1  27        3.53       20.30      9.85 o 
   0   1  27       72.27      111.99     15.26 o 
   1   1  27       98.54      187.29     18.18 o 
   2   1  27        5.86        0.96     14.42 o 
   3   1  27        1.53        3.79     10.22 o 
   4   1  27        1.73       -3.41     15.97 o 
  -8   2  27       43.54       82.09     17.06 o 
  -7   2  27        7.93        7.86     10.10 o 
  -6   2  27      286.83      325.63     34.80 o 
  -5   2  27       70.45       45.40     11.48 o 
  -4   2  27       33.54       43.26     10.49 o 
  -3   2  27      166.36      153.92     15.49 o 
  -2   2  27       23.94       16.89      8.66 o 
  -1   2  27       46.04       33.79      9.50 o 
   0   2  27      105.42      161.78     21.03 o 
   1   2  27       82.46       82.23     13.48 o 
   2   2  27       10.55       18.67     10.70 o 
   3   2  27       20.49       65.16     16.69 o 
   4   2  27        0.33      -14.05     14.01 o 
  -8   3  27       79.87      133.58     22.22 o 
  -7   3  27       25.69        5.07     12.03 o 
  -6   3  27        0.34       13.17     11.27 o 
  -5   3  27        3.53       17.76      9.24 o 
  -4   3  27       18.82       24.35      9.34 o 
  -3   3  27        6.60       13.14      8.82 o 
  -2   3  27        0.63        6.93      7.39 o 
  -1   3  27      168.67      268.46     15.91 o 
   0   3  27      132.40       99.75     14.07 o 
   1   3  27        9.74      -10.92     10.78 o 
   2   3  27       21.05       55.95     12.79 o 
   3   3  27       82.88      119.61     16.00 o 
   4   3  27       47.72       31.77     25.47 o 
  -7   4  27       29.77        7.76     13.08 o 
  -6   4  27      402.86      388.76     19.78 o 
  -5   4  27        7.03       31.75     10.30 o 
  -4   4  27       22.23       14.28      9.38 o 
  -3   4  27       82.88       24.85     12.91 o 
  -2   4  27      106.60      130.86     17.04 o 
  -1   4  27       27.08       32.25     11.31 o 
   0   4  27        0.31        7.08     11.14 o 
   1   4  27        3.91       30.58     11.20 o 
   2   4  27      334.75      271.01     19.50 o 
   3   4  27       21.86       81.80     15.34 o 
  -6   5  27       26.33       19.96     10.70 o 
  -5   5  27      158.30      205.59     41.29 o 
  -4   5  27       74.03      102.16     15.11 o 
  -3   5  27        0.59        6.40      8.53 o 
  -2   5  27       83.92       94.34     14.25 o 
  -1   5  27      107.17      163.53     22.90 o 
   0   5  27        8.20       29.93     11.58 o 
   1   5  27        0.96       72.21     13.91 o 
   2   5  27        7.88       80.35     14.50 o 
  -5   6  27      144.08      113.78     17.44 o 
  -4   6  27        6.87       17.42     10.63 o 
  -3   6  27        4.40        7.00     16.66 o 
  -2   6  27       29.31       37.37     13.67 o 
  -1   6  27        6.11        2.23     10.94 o 
   0   6  27       68.26      142.70     33.02 o 
   1   6  27       44.29       82.34     20.28 o 
  -2   7  27       73.03       49.75     14.00 o 
  -8   0  28       43.83       70.81     19.62 o 
  -7   0  28      248.80      131.30     23.33 o 
  -6   0  28      326.33      287.60     43.03 o 
  -5   0  28      479.14      384.31     37.07 o 
  -4   0  28       13.19       25.47     18.99 o 
  -3   0  28      149.70      262.83     39.06 o 
  -2   0  28      883.89      768.22     52.05 o 
  -1   0  28       20.55       -7.41     14.13 o 
   0   0  28        8.47       -7.70     19.14 o 
   1   0  28      471.40      532.02     74.69 o 
   2   0  28       18.91       44.80     20.12 o 
   3   0  28      167.39      279.08     38.06 o 
   4   0  28       84.04       72.09     19.74 o 
  -8   1  28        5.96       32.29     11.78 o 
  -7   1  28       12.21       40.09     12.18 o 
  -6   1  28       35.26       13.25     10.94 o 
  -5   1  28        1.52        7.33     10.17 o 
  -4   1  28      348.14      433.29     28.25 o 
  -3   1  28       24.06       33.71     14.27 o 
  -2   1  28      390.69      347.53     23.73 o 
  -1   1  28      335.54      353.29     19.94 o 
   0   1  28        0.13       33.87     11.16 o 
   1   1  28       19.20       22.20     12.60 o 
   2   1  28        3.21        3.21     10.69 o 
   3   1  28       12.49        1.24     11.38 o 
   4   1  28       15.70       14.50     20.51 o 
  -8   2  28       96.88      121.86     16.12 o 
  -7   2  28      108.33       89.42     13.66 o 
  -6   2  28       65.03       52.08     12.23 o 
  -5   2  28        0.03       14.95      9.92 o 
  -4   2  28       10.95       34.87     10.12 o 
  -3   2  28       14.98       64.00     12.23 o 
  -2   2  28       90.12       74.34     12.30 o 
  -1   2  28        6.87       19.52     11.42 o 
   0   2  28       40.51       48.63     12.35 o 
   1   2  28        3.88        4.45      9.22 o 
   2   2  28       34.75       20.19     16.09 o 
   3   2  28      165.37      181.20     23.53 o 
  -7   3  28       30.53       54.60     14.88 o 
  -6   3  28       26.87       17.68     17.50 o 
  -5   3  28        6.13       12.36     11.10 o 
  -4   3  28      471.88      378.86     19.34 o 
  -3   3  28        4.47       24.26      9.41 o 
  -2   3  28       10.97        7.86      8.42 o 
  -1   3  28        6.99      -12.68     11.42 o 
   0   3  28       50.46       71.23     21.34 o 
   1   3  28        3.02       16.09     11.72 o 
   2   3  28      710.75      645.68     24.82 o 
   3   3  28       43.32       34.42     12.74 o 
  -7   4  28        0.70       23.44     13.49 o 
  -6   4  28        4.65       26.14     12.72 o 
  -5   4  28       13.82       37.16     10.94 o 
  -4   4  28       48.54       29.44      9.84 o 
  -3   4  28        0.07       40.14     13.30 o 
  -2   4  28       41.01       41.63     12.44 o 
  -1   4  28      108.54       69.25     13.59 o 
   0   4  28        0.01       -0.78     11.17 o 
   1   4  28      316.27      300.01     22.62 o 
   2   4  28        6.20       16.10     12.71 o 
  -6   5  28       77.45       28.04     11.28 o 
  -5   5  28       14.96       43.82     17.99 o 
  -4   5  28      630.59      495.31     39.69 o 
  -3   5  28      125.06      165.24     21.12 o 
  -2   5  28      154.26      205.51     19.16 o 
  -1   5  28       32.20       21.87     10.89 o 
   0   5  28       28.71       37.59     11.37 o 
   1   5  28       14.18       13.14     13.06 o 
  -4   6  28       15.75       45.57     15.86 o 
  -3   6  28       66.24      167.05     32.47 o 
  -2   6  28       10.92       15.69     11.85 o 
  -1   6  28       12.19       39.97     12.89 o 
   0   6  28       56.42       83.44     16.50 o 
  -7   1  29      410.71      347.10     24.27 o 
  -6   1  29       53.50       38.44     13.12 o 
  -5   1  29      215.48      206.76     21.69 o 
  -4   1  29       86.64       98.81     19.51 o 
  -3   1  29      150.41      132.14     21.06 o 
  -2   1  29        0.06       15.42     15.70 o 
  -1   1  29      124.01      130.58     18.73 o 
   0   1  29      595.06      449.45     44.88 o 
   1   1  29      275.21      275.95     22.10 o 
   2   1  29      227.76      240.76     21.06 o 
   3   1  29       75.31       91.89     16.68 o 
  -7   2  29      133.13      156.25     17.33 o 
  -6   2  29      306.29      387.23     25.69 o 
  -5   2  29       13.79       -7.55     13.87 o 
  -4   2  29       28.45       69.26     12.28 o 
  -3   2  29        5.50       11.56      9.67 o 
  -2   2  29        4.66       21.23     13.02 o 
  -1   2  29       22.05       16.46     11.31 o 
   0   2  29      239.80      289.30     21.74 o 
   1   2  29        0.61       12.39     10.66 o 
   2   2  29       41.58       89.98     18.38 o 
   3   2  29        3.40       44.48     16.76 o 
  -6   3  29       12.35       42.59     30.03 o 
  -5   3  29        0.35       16.75     11.85 o 
  -4   3  29        0.23       28.41     11.95 o 
  -3   3  29       43.30       -9.47      9.61 o 
  -2   3  29       23.72       69.88     18.22 o 
  -1   3  29        0.10      -13.16     13.24 o 
   0   3  29       17.15        4.12     13.68 o 
   1   3  29      129.92      158.91     21.13 o 
   2   3  29       13.65       55.54     16.78 o 
  -6   4  29        8.90       17.63     12.12 o 
  -5   4  29       20.53       15.13     11.78 o 
  -4   4  29        2.56       33.29     11.66 o 
  -3   4  29      129.96      109.49     15.06 o 
  -2   4  29      143.59       76.01     14.59 o 
  -1   4  29       61.86       38.46     12.87 o 
   0   4  29       38.74       37.39     17.06 o 
   1   4  29        2.83       16.75     10.89 o 
   2   4  29       12.61       38.90     14.03 o 
  -5   5  29        7.02       23.59     21.96 o 
  -4   5  29        6.95       39.76     10.63 o 
  -3   5  29      148.48      210.07     39.99 o 
  -2   5  29        5.73      -10.41     10.29 o 
  -1   5  29       23.16       54.82     13.07 o 
   0   5  29        8.14       30.78     18.04 o 
  -7   0  30       29.98       23.49     15.86 o 
  -6   0  30      223.38      286.86     35.37 o 
  -5   0  30     1653.56     1302.13     72.66 o 
  -4   0  30       50.82      112.38     29.86 o 
  -3   0  30       81.15      164.03     33.97 o 
  -2   0  30       71.02      192.86     35.67 o 
  -1   0  30      154.46      288.48     46.72 o 
   0   0  30      129.62      126.90     27.86 o 
   1   0  30      352.10      365.50     65.68 o 
   2   0  30      273.54      187.62     33.67 o 
  -7   1  30        3.69        6.11     10.81 o 
  -6   1  30       23.37       15.23     11.58 o 
  -5   1  30       55.10       80.03     17.46 o 
  -4   1  30       81.09      113.45     16.83 o 
  -3   1  30        4.01       17.70     13.59 o 
  -2   1  30       52.89       58.69     16.16 o 
  -1   1  30        1.76       14.71     12.69 o 
   0   1  30      230.73      302.92     27.08 o 
   1   1  30       44.60       37.23     14.22 o 
   2   1  30       12.13       43.39     13.76 o 
  -6   2  30       52.73       59.29     13.05 o 
  -5   2  30      514.34      389.21     20.66 o 
  -4   2  30       33.06       51.87     14.38 o 
  -3   2  30       29.65       35.83     11.22 o 
  -2   2  30       18.85       27.37     10.09 o 
  -1   2  30        3.07        5.48     10.47 o 
   0   2  30        5.15       11.24     11.21 o 
   1   2  30       35.42       51.08     17.46 o 
   2   2  30        8.37       19.38     15.97 o 
  -6   3  30        9.52       17.19     12.81 o 
  -5   3  30       30.92       30.66     12.86 o 
  -4   3  30        4.86       43.41     13.51 o 
  -3   3  30       83.99       60.03     21.10 o 
  -2   3  30       14.40       26.11     25.65 o 
  -1   3  30       91.55      137.00     22.11 o 
   0   3  30        0.81       23.83     16.83 o 
   1   3  30        0.67       -1.45     14.23 o 
  -5   4  30       13.31       13.09     12.32 o 
  -4   4  30        0.21        3.35     10.32 o 
  -3   4  30       99.04      111.44     19.95 o 
  -2   4  30       32.03       72.88     14.46 o 
  -1   4  30        3.13       19.61     16.61 o 
   0   4  30       74.41      153.50     17.20 o 
  -2   5  30        1.85       -4.17     12.14 o 
  -6   1  31      101.27       87.18     16.92 o 
  -5   1  31      225.38      294.89     36.03 o 
  -4   1  31      100.30      133.31     24.30 o 
  -3   1  31      381.65      363.33     27.81 o 
  -2   1  31       27.38       63.67     17.02 o 
  -1   1  31      144.50      250.07     27.40 o 
   0   1  31        4.64       -4.40     12.13 o 
   1   1  31      137.95      262.11     27.65 o 
  -5   2  31       11.34       58.62     12.51 o 
  -4   2  31       65.29      121.27     15.79 o 
  -3   2  31       14.02       34.00     11.25 o 
  -2   2  31       65.16      136.46     18.92 o 
  -1   2  31       60.00       27.69     14.30 o 
   0   2  31       23.58       47.14     17.25 o 
   1   2  31       59.90       36.12     18.21 o 
  -4   3  31        4.46       23.05     12.47 o 
  -3   3  31       93.53      176.10     25.93 o 
  -2   3  31       30.24       70.06     18.88 o 
  -1   3  31       11.20        7.76     19.80 o 
   0   3  31        1.61       21.76     15.32 o 
  -2   4  31       21.85       26.82     17.92 o 
  -5   0  32       60.94       53.74     27.09 o 
  -4   0  32       73.98       80.00     27.50 o 
  -3   0  32      414.49      450.49     43.46 o 
  -2   0  32        1.97       58.06     25.54 o 
  -1   0  32        9.62       29.64     22.01 o 
   0   0  32      299.39      305.20     40.20 o 
  -4   1  32       26.62      129.88     20.92 o 
  -3   1  32        0.29       40.29     15.68 o 
  -2   1  32       35.71       41.47     16.29 o 
  -1   1  32       20.73       25.50     14.44 o 
   0   1  32       62.76       92.94     21.14 o 
  -4   2  32       76.62       99.95     14.73 o 
  -3   2  32       83.88       82.73     14.65 o 
  -2   2  32        5.93       29.89     13.01 o 
  -1   2  32        0.72       -9.07     11.17 o 
                                                 
